# Supplementary material for: 5-[1-(4-Meth­oxy­phen­yl)-2-nitro­but­yl]-4-phenyl-1,2,3-selenadiazole
Source: Acta Crystallogr Sect E Struct Rep Online. 2012 May 19;68(Pt 6):o1784. doi: 10.1107/S1600536812020752 (PMC3379363; doi:10.1107/S1600536812020752)
Supplement: Supplementary file 2 [file e-68-o1784-Isup2.hkl]

#
# h,k,l, Fc-squared, Fo-squared, sigma(Fo-squared) and status flag
#
data_I
_shelx_title ' pmnp in P -1'
_shelx_refln_list_code          4
_shelx_F_calc_maximum      117.82
_exptl_crystal_F_000       424.00
_reflns_d_resolution_high  0.7487
 
loop_
 _symmetry_equiv_pos_as_xyz
 'x, y, z'
 '-x, -y, -z'
 
_cell_length_a     8.3072
_cell_length_b     8.5468
_cell_length_c    13.6969
_cell_angle_alpha  81.293
_cell_angle_beta   79.670
_cell_angle_gamma  78.888
 
_shelx_F_squared_multiplier     1.000
 
loop_
 _refln_index_h
 _refln_index_k
 _refln_index_l
 _refln_F_squared_calc
 _refln_F_squared_meas
 _refln_F_squared_sigma
 _refln_observed_status
   1   0   0     1449.89     1487.62     74.46 o
   2   0   0     3389.46     3526.34     47.87 o
   3   0   0      956.80      957.15     16.65 o
   4   0   0      232.41      218.53      3.24 o
   5   0   0     3027.80     3130.44     42.12 o
   6   0   0        1.59        1.98      1.33 o
   7   0   0      365.15      372.32      5.09 o
   8   0   0       13.93       13.90      1.00 o
   9   0   0      260.80      279.80      8.48 o
  -9   1   0        0.18       -0.50      2.88 o
  -8   1   0       57.55       61.13      2.47 o
  -7   1   0      178.17      182.28      5.28 o
  -6   1   0      263.44      246.03      5.35 o
  -5   1   0      709.21      708.77     12.98 o
  -4   1   0      102.36      159.76      4.23 o
  -3   1   0     3258.44     3306.63     57.53 o
  -2   1   0       26.68       28.34      1.13 o
  -1   1   0     4566.60     4799.49     48.62 o
   0   1   0     1166.76     1225.93     14.65 o
   1   1   0      172.77      192.24      2.60 o
   2   1   0     2061.39     2085.08     23.32 o
   3   1   0      981.85     1005.29     12.45 o
   4   1   0     1077.87     1034.36     14.14 o
   5   1   0       61.00       71.41      1.56 o
   6   1   0      753.14      753.09     10.54 o
   7   1   0       23.34       22.45      1.16 o
   8   1   0      164.80      175.73      3.75 o
   9   1   0       40.56       41.59      4.63 o
  10   1   0       15.72       13.14      2.02 o
  -9   2   0       62.15       70.87      4.75 o
  -8   2   0      316.82      334.93      8.40 o
  -7   2   0       14.82       14.11      2.05 o
  -6   2   0      638.49      651.44     12.26 o
  -5   2   0       69.50       68.49      3.12 o
  -4   2   0     1470.51     1523.92     26.46 o
  -3   2   0      129.32      148.02      2.17 o
  -2   2   0      992.50     1015.38     10.34 o
  -1   2   0     1307.99     1377.10     12.32 o
   0   2   0     4408.55     4591.07     45.42 o
   1   2   0     8756.62     9090.04     84.61 o
   2   2   0      885.21      922.75      8.58 o
   3   2   0     3305.50     3425.16     33.37 o
   4   2   0       50.21       53.49      1.33 o
   5   2   0      801.60      801.49      9.37 o
   6   2   0      555.67      573.33      7.32 o
   7   2   0       69.12       69.49      1.77 o
   8   2   0      114.08      119.25      2.56 o
   9   2   0       14.71       11.23      1.61 o
  10   2   0       77.75       75.83      4.19 o
  -9   3   0       66.63       85.53      8.31 o
  -8   3   0        0.30       -1.18      3.29 o
  -7   3   0      145.55      148.45      5.76 o
  -6   3   0        2.69        1.93      1.56 o
  -5   3   0      528.96      528.64     10.13 o
  -4   3   0      694.54      757.65      9.70 o
  -3   3   0      732.01      710.30      8.42 o
  -2   3   0      447.42      434.59      4.90 o
  -1   3   0      558.79      569.75      5.49 o
   0   3   0     1294.21     1341.79     12.58 o
   1   3   0        2.15        0.80      0.22 o
   2   3   0     1033.34     1022.83      9.05 o
   3   3   0        8.26        5.20      0.51 o
   4   3   0     1330.84     1313.96     13.75 o
   5   3   0      457.86      461.11      5.79 o
   6   3   0       45.86       41.62      1.86 o
   7   3   0        9.71       11.17      1.58 o
   8   3   0        5.12        3.31      1.24 o
   9   3   0       77.18       84.37      5.31 o
  10   3   0        7.19        6.79      2.89 o
  -9   4   0        1.84        7.17      4.44 o
  -8   4   0        8.56       12.82      4.03 o
  -7   4   0       39.80       46.39      3.67 o
  -6   4   0      114.21      118.13      3.75 o
  -5   4   0      183.31      190.64      4.75 o
  -4   4   0       47.61       42.53      1.31 o
  -3   4   0      172.88      185.10      2.88 o
  -2   4   0       21.29       22.63      0.71 o
  -1   4   0      184.91      178.07      2.03 o
   0   4   0       11.72       11.56      0.51 o
   1   4   0      181.82      167.17      1.98 o
   2   4   0      614.34      649.50      7.03 o
   3   4   0     1262.16     1298.73     12.04 o
   4   4   0      122.70      127.26      2.43 o
   5   4   0      147.79      146.30      2.48 o
   6   4   0      236.11      231.16      3.85 o
   7   4   0       18.84       17.11      1.38 o
   8   4   0      257.17      255.14      4.91 o
   9   4   0        9.26        9.66      2.28 o
  10   4   0       60.82       56.62      4.19 o
  -8   5   0        0.22       -0.99      4.23 o
  -7   5   0      119.81      114.28      4.51 o
  -6   5   0       13.57       17.18      3.10 o
  -5   5   0        0.52       -1.64      2.08 o
  -4   5   0      728.57      693.99     12.79 o
  -3   5   0       72.88       76.25      2.16 o
  -2   5   0      185.36      187.66      2.17 o
  -1   5   0      187.28      204.60      2.25 o
   0   5   0      116.38      110.10      1.54 o
   1   5   0       90.62       91.95      1.49 o
   2   5   0       15.36       10.88      0.79 o
   3   5   0      119.40      107.33      1.76 o
   4   5   0       14.97       14.59      0.92 o
   5   5   0      866.69      848.40     11.78 o
   6   5   0      125.80      125.31      2.72 o
   7   5   0      130.46      125.09      2.82 o
   8   5   0       24.87       29.60      1.99 o
   9   5   0        4.87        3.78      4.26 o
  10   5   0       54.73       65.65      3.68 o
  -8   6   0        2.35        6.36      6.36 o
  -7   6   0       16.47       15.04      3.95 o
  -6   6   0        0.02       -2.66      3.15 o
  -5   6   0      154.40      149.61      5.89 o
  -4   6   0        0.12        0.58      3.03 o
  -3   6   0       15.38       13.70      1.74 o
  -2   6   0      179.87      164.31      2.71 o
  -1   6   0      373.83      385.23      6.46 o
   0   6   0      250.62      269.79      3.33 o
   1   6   0      171.26      180.85      2.55 o
   2   6   0      108.55      108.22      1.98 o
   3   6   0      107.40      107.82      1.75 o
   4   6   0      383.30      384.18      5.30 o
   5   6   0       48.21       55.36      2.31 o
   6   6   0      311.17      304.45      5.80 o
   7   6   0       36.53       38.18      2.17 o
   8   6   0       46.05       49.35      5.13 o
   9   6   0       85.16       85.08      6.21 o
  10   6   0        0.96        7.22      4.77 o
  -7   7   0        0.51       -2.17      6.50 o
  -6   7   0       47.50       50.75      4.44 o
  -5   7   0        0.23       -0.74      3.39 o
  -4   7   0       59.09       58.02      4.55 o
  -3   7   0       51.65       43.32      2.50 o
  -2   7   0        0.78        1.15      1.05 o
  -1   7   0      525.75      530.16      8.55 o
   0   7   0        2.99        1.14      1.31 o
   1   7   0      546.17      547.65      7.19 o
   2   7   0       24.51       22.83      2.00 o
   3   7   0       63.24       70.16      1.97 o
   4   7   0       38.41       35.11      1.55 o
   5   7   0      110.71      111.55      3.95 o
   6   7   0      441.37      427.42      7.73 o
   7   7   0        0.71        1.85      2.40 o
   8   7   0      146.08      144.85      5.93 o
   9   7   0        0.12        0.87      4.33 o
  -6   8   0        0.09       -4.02      4.02 o
  -5   8   0        1.58        6.67      3.65 o
  -4   8   0       20.27       20.02      3.78 o
  -3   8   0        0.04        0.03      5.71 o
  -2   8   0       66.99       69.17      4.86 o
  -1   8   0        2.93        2.23      1.49 o
   0   8   0       53.76       53.89      2.14 o
   1   8   0       59.88       59.74      2.34 o
   2   8   0       12.93       10.96      1.41 o
   3   8   0        6.66        3.16      1.36 o
   4   8   0       43.43       46.94      2.05 o
   5   8   0      181.15      186.13      6.52 o
   6   8   0        1.59        2.38      2.50 o
   7   8   0       81.82       93.00      4.93 o
   8   8   0        9.07        3.32      3.90 o
  -4   9   0        2.15       -3.00      5.99 o
  -3   9   0       25.65       27.41      5.34 o
  -2   9   0        9.90        6.60      3.38 o
  -1   9   0       42.43       47.72      2.60 o
   0   9   0       27.72       22.63      2.46 o
   1   9   0       21.96       22.37      2.06 o
   2   9   0       93.45       86.60      5.09 o
   3   9   0        0.19       -1.88      1.88 o
   4   9   0      154.56      161.57      4.10 o
   5   9   0       28.60       26.22      3.55 o
   6   9   0       64.15       69.24      6.75 o
   7   9   0       32.22       33.63      3.98 o
  -3  10   0        0.09       -2.02      4.26 o
  -2  10   0        7.30        8.04      6.86 o
  -1  10   0       44.26       37.04      2.54 o
   0  10   0        5.34        3.71      2.42 o
   1  10   0       24.48       26.74      3.41 o
   2  10   0       20.46       16.56      2.71 o
   3  10   0       14.25       15.92      2.35 o
   4  10   0        0.10        2.13      2.33 o
   5  10   0        0.93       -0.89      4.19 o
   6  10   0        2.28        2.95      4.12 o
   0  11   0        1.22        0.79      2.60 o
   1  11   0        9.96        2.78      5.75 o
   2  11   0       17.75       22.67      3.17 o
   3  11   0       10.99       10.85      3.01 o
   4  11   0        2.41        1.93      3.12 o
  -3 -11   1        1.06        5.47      2.92 o
  -2 -11   1        2.14        3.21      3.00 o
  -1 -11   1        6.05       11.24      3.10 o
   0 -11   1        0.02        3.67      7.94 o
  -6 -10   1       12.47       18.87      4.35 o
  -5 -10   1       30.79       27.57      6.43 o
  -4 -10   1       45.43       51.41      2.88 o
  -3 -10   1        2.50        6.00      2.96 o
  -2 -10   1       34.20       41.33      3.07 o
  -1 -10   1        1.01        1.15      2.52 o
   0 -10   1       30.96       30.68      2.78 o
   1 -10   1        2.63        0.98      4.62 o
   2 -10   1        9.87       13.56      5.20 o
   3 -10   1        0.83        1.91      4.27 o
  -7  -9   1       42.77       43.04      5.49 o
  -6  -9   1        6.90       11.58      3.52 o
  -5  -9   1       13.68       15.71      3.79 o
  -4  -9   1       30.84       35.98      2.48 o
  -3  -9   1        5.34        6.55      2.88 o
  -2  -9   1        0.31        1.81      2.19 o
  -1  -9   1       51.95       49.12      2.90 o
   0  -9   1        0.52        2.43      1.80 o
   1  -9   1        0.13       -1.25      1.99 o
   2  -9   1       24.38       30.37      4.05 o
   3  -9   1        0.08        1.44      3.76 o
   4  -9   1       13.89        1.90      7.37 o
  -8  -8   1       33.50       27.59      5.20 o
  -7  -8   1        0.64       -1.34      2.71 o
  -6  -8   1       48.34       46.09      3.15 o
  -5  -8   1       33.34       38.57      4.63 o
  -4  -8   1      225.21      229.32      4.27 o
  -3  -8   1       28.96       35.09      2.07 o
  -2  -8   1        0.59       -1.02      2.00 o
  -1  -8   1       46.66       57.56      2.90 o
   0  -8   1       76.03       83.69      3.42 o
   1  -8   1       37.02       39.30      1.95 o
   2  -8   1       10.98       11.56      1.40 o
   3  -8   1        2.38        4.13      3.76 o
   4  -8   1        3.15        1.22      3.41 o
   5  -8   1        8.79        6.09      3.83 o
   6  -8   1        4.41       11.70      7.22 o
  -9  -7   1       63.56       76.84      6.21 o
  -8  -7   1        0.88        1.73      3.76 o
  -7  -7   1       35.42       38.11      2.98 o
  -6  -7   1        0.68        0.50      1.91 o
  -5  -7   1       77.33       78.63      2.83 o
  -4  -7   1      121.17      120.80      2.62 o
  -3  -7   1       37.15       30.64      1.41 o
  -2  -7   1      125.58      136.99      2.64 o
  -1  -7   1       37.88       32.53      1.67 o
   0  -7   1       13.07       14.76      1.44 o
   1  -7   1        0.38        0.44      1.83 o
   2  -7   1       68.19       67.89      2.08 o
   3  -7   1       14.39       17.05      2.09 o
   4  -7   1       43.54       40.61      3.97 o
   5  -7   1       37.77       34.63      4.41 o
   6  -7   1        0.55        3.20      4.01 o
   7  -7   1        7.32       13.00      7.51 o
  -9  -6   1        7.22        6.16      2.74 o
  -8  -6   1       35.19       39.98      2.78 o
  -7  -6   1        8.84        6.69      1.58 o
  -6  -6   1      105.60      101.56      2.72 o
  -5  -6   1      283.34      266.57      5.17 o
  -4  -6   1       23.40       25.19      1.34 o
  -3  -6   1      183.69      183.32      2.79 o
  -2  -6   1      151.16      152.59      3.52 o
  -1  -6   1       26.86       22.48      0.92 o
   0  -6   1      136.03      145.68      2.30 o
   1  -6   1      143.83      134.04      2.87 o
   2  -6   1        3.41        3.42      0.98 o
   3  -6   1      119.98      112.97      3.42 o
   4  -6   1       56.66       61.42      3.53 o
   5  -6   1        0.34        3.96      2.88 o
   6  -6   1       34.08       42.22      4.12 o
   7  -6   1        0.23        7.22      6.07 o
   8  -6   1       20.82       16.61      7.22 o
 -10  -5   1       19.45       16.79      3.04 o
  -9  -5   1      126.65      134.36      4.85 o
  -8  -5   1      100.25       97.74      3.47 o
  -7  -5   1       30.38       36.77      1.74 o
  -6  -5   1      112.91      107.06      2.54 o
  -5  -5   1        0.16       -0.01      1.03 o
  -4  -5   1      463.10      456.22      5.14 o
  -3  -5   1      402.08      428.31      4.88 o
  -2  -5   1      400.62      388.55      4.46 o
  -1  -5   1      850.07      876.96     10.19 o
   0  -5   1      811.15      865.69      8.78 o
   1  -5   1      781.18      789.91      8.27 o
   2  -5   1       69.01       74.09      1.24 o
   3  -5   1      294.67      291.60      6.27 o
   4  -5   1      467.87      453.02      9.09 o
   5  -5   1      229.39      223.37      5.98 o
   6  -5   1       78.82       76.16      3.72 o
   7  -5   1       67.12       70.29      4.95 o
   8  -5   1       18.65       16.43      4.59 o
 -10  -4   1        3.13        2.89      2.67 o
  -9  -4   1       14.39       11.77      2.46 o
  -8  -4   1        2.26        3.04      1.83 o
  -7  -4   1       25.30       26.23      1.99 o
  -6  -4   1      107.53      110.67      2.42 o
  -5  -4   1     1156.71     1167.33     15.86 o
  -4  -4   1       48.34       41.63      1.07 o
  -3  -4   1      299.99      335.61      3.61 o
  -2  -4   1      805.13      728.85      6.96 o
  -1  -4   1      784.31      815.33      8.24 o
   0  -4   1     1510.12     1491.54     14.04 o
   1  -4   1      352.99      374.13      6.19 o
   2  -4   1      184.10      165.42      2.09 o
   3  -4   1      215.55      223.44      3.13 o
   4  -4   1      672.61      689.82      9.89 o
   5  -4   1       32.56       30.05      1.94 o
   6  -4   1       49.86       57.90      2.91 o
   7  -4   1       42.16       46.23      3.04 o
   8  -4   1        3.73        1.66      3.68 o
   9  -4   1       74.12       69.50      5.41 o
 -10  -3   1       49.11       49.84      3.15 o
  -9  -3   1       22.02       16.70      2.09 o
  -8  -3   1      677.32      692.67     11.08 o
  -7  -3   1      319.58      304.38      4.88 o
  -6  -3   1      984.19      992.48     15.73 o
  -5  -3   1      372.75      347.99      5.08 o
  -4  -3   1        9.13        8.89      0.63 o
  -3  -3   1     2797.57     2881.97     27.85 o
  -2  -3   1      630.10      661.86      5.94 o
  -1  -3   1     7544.72     7799.01     75.77 o
   0  -3   1     1545.69     1541.56     14.43 o
   1  -3   1     5452.02     5803.67     53.96 o
   2  -3   1     1462.66     1478.17     15.96 o
   3  -3   1      353.32      346.40      4.26 o
   4  -3   1      828.24      828.82     11.65 o
   5  -3   1        0.32        0.52      0.96 o
   6  -3   1      389.99      414.74      9.15 o
   7  -3   1       20.37       17.17      2.44 o
   8  -3   1      126.12      133.14      6.17 o
   9  -3   1       17.36       14.16      4.18 o
 -10  -2   1        5.88        3.03      2.46 o
  -9  -2   1       98.71       97.85      3.28 o
  -8  -2   1      168.24      156.02      5.47 o
  -7  -2   1       16.97       17.22      1.09 o
  -6  -2   1      252.63      243.91      3.47 o
  -5  -2   1       56.69       56.96      1.13 o
  -4  -2   1     2449.95     2427.03     31.84 o
  -3  -2   1      101.60       87.92      1.42 o
  -2  -2   1     2848.35     2830.33     27.16 o
  -1  -2   1     1422.63     1460.30     14.15 o
   0  -2   1     3938.12     4151.07     40.37 o
   1  -2   1    13881.52    13935.56    135.34 o
   2  -2   1       28.72       33.70      0.65 o
   3  -2   1     2034.45     1998.35     24.59 o
   4  -2   1        0.44        2.85      0.71 o
   5  -2   1      897.26      886.65     15.68 o
   6  -2   1      179.88      180.83      4.41 o
   7  -2   1       28.16       33.45      2.23 o
   8  -2   1       33.59       41.09      3.50 o
   9  -2   1       27.57       36.98      6.07 o
  10  -2   1       24.21       22.86      5.27 o
 -10  -1   1       50.38       54.17      3.18 o
  -9  -1   1      153.83      152.49      3.75 o
  -8  -1   1        0.43        2.33      1.41 o
  -7  -1   1      431.04      434.30      6.48 o
  -6  -1   1       43.48       41.39      1.36 o
  -5  -1   1     1193.38     1150.76     15.77 o
  -4  -1   1      494.18      488.61      8.62 o
  -3  -1   1     3146.48     3116.30     45.88 o
  -2  -1   1     4926.06     4988.88     52.53 o
  -1  -1   1      275.93      332.11      3.34 o
   0  -1   1     3797.65     3891.12     41.53 o
   1  -1   1     4016.99     4112.02     43.19 o
   2  -1   1     6534.26     6612.32    135.19 o
   3  -1   1      938.93      928.09     14.54 o
   4  -1   1     1059.86     1129.00     20.30 o
   5  -1   1      207.46      199.15      6.15 o
   6  -1   1        6.11        5.93      1.83 o
   7  -1   1      171.06      169.71      5.57 o
   8  -1   1       31.54       32.59      3.19 o
   9  -1   1      101.25      119.09      6.79 o
  10  -1   1        0.46       -2.31      5.63 o
  -9   0   1        0.09        1.02      3.06 o
  -8   0   1      223.67      221.59      3.97 o
  -7   0   1      190.66      191.65      3.03 o
  -6   0   1      212.38      205.37      3.06 o
  -5   0   1     1064.86     1074.03     16.28 o
  -4   0   1     1078.73     1071.67     14.63 o
  -3   0   1     3803.58     3923.22     67.46 o
  -2   0   1       15.69       17.39      0.78 o
  -1   0   1       66.93       67.55      1.04 o
   0   0   1      200.55      184.38      2.96 o
   1   0   1     1045.65     1099.44     29.43 o
   2   0   1       77.18       71.47      1.93 o
   3   0   1     1324.77     1379.64     20.86 o
   4   0   1      375.81      359.52      6.78 o
   5   0   1      442.75      455.65      7.28 o
   6   0   1      245.90      224.29      3.53 o
   7   0   1        6.59        5.55      0.97 o
   8   0   1       18.05       19.63      1.39 o
   9   0   1       12.31       12.81      3.41 o
  10   0   1       13.46       24.37      6.21 o
  -9   1   1      141.21      146.00      5.56 o
  -8   1   1      127.41      131.21      4.34 o
  -7   1   1       43.19       42.43      2.45 o
  -6   1   1      554.36      547.43     12.59 o
  -5   1   1      195.86      197.64      4.44 o
  -4   1   1     2091.76     2121.34     37.17 o
  -3   1   1       19.01       17.50      0.94 o
  -2   1   1      709.25      736.62     11.78 o
  -1   1   1       91.47      100.35      1.19 o
   0   1   1     5779.57     5921.91     83.23 o
   1   1   1     2579.15     2640.86     36.19 o
   2   1   1     9196.28     9448.54    125.09 o
   3   1   1     1726.66     1773.26     23.92 o
   4   1   1      101.07      115.25      2.07 o
   5   1   1     1245.62     1245.96     17.03 o
   6   1   1      145.06      147.02      2.62 o
   7   1   1      140.59      137.17      2.62 o
   8   1   1        8.56        6.60      1.42 o
   9   1   1       60.31       55.12      4.75 o
  10   1   1       57.95       56.90      2.88 o
  -9   2   1       27.10       34.09      5.92 o
  -8   2   1       29.47       30.52      2.38 o
  -7   2   1      102.79      113.42      3.37 o
  -6   2   1        0.91        2.49      2.17 o
  -5   2   1      683.79      668.93     12.42 o
  -4   2   1      265.68      284.06      4.33 o
  -3   2   1      267.73      240.82      3.28 o
  -2   2   1     1024.63     1096.27     11.79 o
  -1   2   1     1536.09     1567.34     14.65 o
   0   2   1       62.39       72.72      0.94 o
   1   2   1     1568.69     1579.38     16.42 o
   2   2   1      255.96      285.11      3.78 o
   3   2   1      111.50      130.23      1.59 o
   4   2   1     1942.03     1890.37     21.28 o
   5   2   1        9.78        9.52      1.28 o
   6   2   1      586.16      564.06      7.22 o
   7   2   1      147.29      152.34      3.53 o
   8   2   1      149.45      145.83      2.85 o
   9   2   1      182.73      180.23      4.83 o
  10   2   1        2.19       -0.87      2.31 o
  -9   3   1        9.32        3.47      5.78 o
  -8   3   1      149.58      154.31      6.00 o
  -7   3   1        4.36        5.08      1.91 o
  -6   3   1      261.19      257.27      5.91 o
  -5   3   1        1.12        1.06      0.80 o
  -4   3   1      297.43      303.20      4.56 o
  -3   3   1      957.43      984.93     11.46 o
  -2   3   1      618.79      621.40      7.32 o
  -1   3   1       74.35      106.75      1.21 o
   0   3   1     3484.65     3632.64     33.73 o
   1   3   1     1466.70     1530.44     14.35 o
   2   3   1       47.66       37.83      0.69 o
   3   3   1      179.89      146.75      1.84 o
   4   3   1      459.11      472.79      5.16 o
   5   3   1      664.11      666.90      7.80 o
   6   3   1      713.48      700.96      9.75 o
   7   3   1       58.22       57.80      1.91 o
   8   3   1       90.17       90.12      2.34 o
   9   3   1       15.94       17.95      1.82 o
  10   3   1       44.30       50.27      3.61 o
  -9   4   1       62.25       66.74      6.36 o
  -8   4   1        0.32       -1.03      2.94 o
  -7   4   1      172.34      178.53      5.35 o
  -6   4   1      138.82      140.81      4.29 o
  -5   4   1      418.00      426.55      6.52 o
  -4   4   1      413.41      399.64      5.46 o
  -3   4   1        3.26        0.96      0.68 o
  -2   4   1      880.68      929.68     11.71 o
  -1   4   1        2.21        0.93      0.66 o
   0   4   1     2973.64     3041.63     28.37 o
   1   4   1       20.51       24.24      0.89 o
   2   4   1      909.88      880.20      8.83 o
   3   4   1      254.00      227.18      2.76 o
   4   4   1     1408.24     1466.60     16.67 o
   5   4   1     1117.63     1095.72     12.63 o
   6   4   1        9.23        9.15      1.06 o
   7   4   1      700.53      674.20      9.57 o
   8   4   1      112.87      115.77      5.21 o
   9   4   1      128.72      128.69      3.53 o
  10   4   1       77.46       86.96      5.20 o
  -8   5   1       12.46        7.22      6.36 o
  -7   5   1       33.96       37.29      4.41 o
  -6   5   1        1.72        5.10      2.95 o
  -5   5   1        2.10        1.82      1.46 o
  -4   5   1       43.51       41.40      3.77 o
  -3   5   1      355.61      351.79      5.39 o
  -2   5   1       26.44       26.49      1.51 o
  -1   5   1      219.10      207.57      2.59 o
   0   5   1      205.89      182.05      2.35 o
   1   5   1     1081.76     1050.75     11.16 o
   2   5   1      843.08      858.88      9.33 o
   3   5   1       38.07       34.96      0.89 o
   4   5   1      421.61      435.54      5.42 o
   5   5   1       18.44       19.62      1.79 o
   6   5   1      312.19      296.99      5.53 o
   7   5   1      301.35      309.00      5.82 o
   8   5   1      128.38      129.52      3.71 o
   9   5   1       80.44       86.36      4.44 o
  -8   6   1        9.63       17.62      7.22 o
  -7   6   1       19.01       28.60      4.08 o
  -6   6   1       67.58       62.71      4.91 o
  -5   6   1        7.81       10.54      3.04 o
  -4   6   1      365.69      359.67      7.41 o
  -3   6   1      465.05      456.40      8.92 o
  -2   6   1      396.51      396.94      7.89 o
  -1   6   1      613.75      596.27      8.39 o
   0   6   1      173.11      178.72      2.45 o
   1   6   1      322.66      315.73      3.82 o
   2   6   1      573.18      549.29      6.13 o
   3   6   1      544.01      520.47      5.84 o
   4   6   1       61.52       69.36      2.01 o
   5   6   1      164.58      167.75      3.71 o
   6   6   1      466.69      466.10      8.14 o
   7   6   1        8.89        9.83      1.77 o
   8   6   1      203.14      204.33      5.52 o
   9   6   1        5.66        8.03      4.77 o
  -7   7   1        2.60       -3.99      3.99 o
  -6   7   1       10.54        5.48      3.75 o
  -5   7   1       19.98       21.92      3.69 o
  -4   7   1        9.73       12.18      3.21 o
  -3   7   1       95.28      103.32      3.61 o
  -2   7   1        3.07        6.38      1.78 o
  -1   7   1       86.64       80.64      2.34 o
   0   7   1      110.21      110.80      2.74 o
   1   7   1       19.48       22.14      1.35 o
   2   7   1      650.18      649.05      8.24 o
   3   7   1       58.52       60.52      1.52 o
   4   7   1       77.53       79.90      2.36 o
   5   7   1      142.03      132.62      3.52 o
   6   7   1       19.10       16.64      1.94 o
   7   7   1       72.92       78.02      3.01 o
   8   7   1        0.14        4.32      2.59 o
   9   7   1       57.18       63.12      5.49 o
  -6   8   1        7.17        5.58      4.30 o
  -5   8   1       13.62        9.18      8.23 o
  -4   8   1        1.48        4.06      5.27 o
  -3   8   1       83.13       79.07      4.73 o
  -2   8   1       26.28       15.22      2.27 o
  -1   8   1      105.03      100.05      2.76 o
   0   8   1      213.48      198.35      5.21 o
   1   8   1       19.87       22.05      1.76 o
   2   8   1      399.46      391.54      5.47 o
   3   8   1        5.69        4.43      1.46 o
   4   8   1      106.78      100.52      3.40 o
   5   8   1       27.44       24.21      2.47 o
   6   8   1       24.30       24.23      2.26 o
   7   8   1        1.49       -0.56      2.62 o
   8   8   1       32.75       29.33      6.57 o
   9   8   1        8.67        6.21      5.06 o
  -4   9   1        1.39        2.66      4.05 o
  -3   9   1        2.97       -0.88      3.67 o
  -2   9   1        2.63        1.20      3.27 o
  -1   9   1       20.77       22.62      3.62 o
   0   9   1       15.61       19.10      2.20 o
   1   9   1       17.86       15.59      1.99 o
   2   9   1        1.66        4.01      2.66 o
   3   9   1       46.83       48.91      2.55 o
   4   9   1       17.05       13.93      3.52 o
   5   9   1       18.36       21.30      3.76 o
   6   9   1        0.41        2.23      2.73 o
   7   9   1       39.40       40.74      4.19 o
   8   9   1       14.06       20.99      4.14 o
  -3  10   1        4.18        2.73      4.33 o
  -2  10   1        0.44        3.59      3.79 o
  -1  10   1       18.03       24.45      3.55 o
   0  10   1       16.29       16.97      2.88 o
   1  10   1        8.04       12.55      2.25 o
   2  10   1        8.38        8.25      2.61 o
   3  10   1        5.72        3.76      2.59 o
   4  10   1       11.89        8.78      4.43 o
   5  10   1       18.92       18.14      2.94 o
   6  10   1       37.10       40.43      4.57 o
   0  11   1        0.80       -0.78      2.21 o
   1  11   1       15.17       20.58      4.00 o
   2  11   1       22.23       19.00      3.07 o
   3  11   1       20.51       19.46      5.05 o
   4  11   1        9.62        9.07      2.97 o
  -2 -11   2        0.21       -2.56      4.09 o
  -5 -10   2       21.78       22.43      4.77 o
  -4 -10   2        0.49       -1.04      2.34 o
  -3 -10   2        6.84        6.88      2.45 o
  -2 -10   2        1.26        0.42      2.52 o
  -1 -10   2        0.39       -2.30      3.14 o
   0 -10   2        1.06       -0.47      2.39 o
   1 -10   2        0.12       -0.45      2.34 o
   2 -10   2        0.60        1.30      4.09 o
  -7  -9   2        9.43       14.88      4.62 o
  -6  -9   2        8.65       18.20      4.48 o
  -5  -9   2       60.48       49.59      3.32 o
  -4  -9   2       23.44       22.17      2.38 o
  -3  -9   2       12.48       15.12      2.26 o
  -2  -9   2        8.84        9.40      2.43 o
  -1  -9   2        7.55        9.79      2.35 o
   0  -9   2       32.00       28.94      2.95 o
   1  -9   2        1.00       -3.92      3.92 o
   2  -9   2        1.71        1.55      1.62 o
   3  -9   2        5.38        7.02      3.85 o
   4  -9   2       13.38       11.38      4.91 o
  -8  -8   2        5.72        6.07      4.48 o
  -7  -8   2       32.78       38.09      3.68 o
  -6  -8   2       11.37        5.10      2.57 o
  -5  -8   2      102.42       96.18      4.88 o
  -4  -8   2      200.70      213.42      4.60 o
  -3  -8   2        1.05        2.54      1.73 o
  -2  -8   2       61.16       65.08      2.77 o
  -1  -8   2       34.93       30.30      1.96 o
   0  -8   2      136.27      140.92      3.81 o
   1  -8   2        0.31        0.15      1.91 o
   2  -8   2       12.88       11.68      1.66 o
   3  -8   2        1.99        1.96      2.93 o
   4  -8   2       24.27       25.33      3.76 o
   5  -8   2       44.52       48.11      4.44 o
   6  -8   2        1.15        1.73      7.22 o
  -9  -7   2        2.94        5.78      5.20 o
  -8  -7   2       40.51       45.11      3.40 o
  -7  -7   2        0.39        1.23      2.96 o
  -6  -7   2       55.03       61.44      2.56 o
  -5  -7   2       48.26       52.20      2.42 o
  -4  -7   2       35.98       39.74      1.93 o
  -3  -7   2      154.33      150.70      3.12 o
  -2  -7   2       28.50       22.78      1.29 o
  -1  -7   2       61.92       62.66      2.09 o
   0  -7   2       18.22       18.14      1.57 o
   1  -7   2       49.96       46.24      1.82 o
   2  -7   2      169.56      168.83      4.39 o
   3  -7   2       22.77       25.41      4.48 o
   4  -7   2        9.14       11.54      3.47 o
   5  -7   2        6.19        3.52      3.34 o
   6  -7   2       27.34       23.98      6.93 o
   7  -7   2        0.44       -6.79      6.79 o
  -9  -6   2       56.72       63.14      5.56 o
  -8  -6   2       67.14       68.81      3.08 o
  -7  -6   2       57.36       58.08      2.74 o
  -6  -6   2       89.81       89.42      2.74 o
  -5  -6   2      166.34      156.17      3.17 o
  -4  -6   2      546.70      544.92      7.45 o
  -3  -6   2       14.65       14.12      1.04 o
  -2  -6   2      208.86      205.86      2.98 o
  -1  -6   2       79.77       77.41      1.71 o
   0  -6   2      963.85      947.70     12.67 o
   1  -6   2     1233.71     1208.71     18.10 o
   2  -6   2       64.65       60.82      2.20 o
   3  -6   2      164.82      158.74      5.37 o
   4  -6   2       22.69       21.15      2.80 o
   5  -6   2      152.42      159.15      6.43 o
   6  -6   2       38.10       41.41      6.64 o
   7  -6   2        0.32        6.74      4.44 o
   8  -6   2       16.04       22.32      4.95 o
 -10  -5   2        5.29       11.24      5.49 o
  -9  -5   2       24.41       22.11      2.91 o
  -8  -5   2        0.32       -1.42      2.14 o
  -7  -5   2      190.60      186.80      3.98 o
  -6  -5   2        3.30        2.69      1.22 o
  -5  -5   2      441.32      438.45      6.52 o
  -4  -5   2      118.07      107.39      1.95 o
  -3  -5   2      533.98      528.72      5.22 o
  -2  -5   2      504.81      498.16      6.42 o
  -1  -5   2        5.71        5.68      0.68 o
   0  -5   2     2248.04     2289.50     22.64 o
   1  -5   2      330.90      332.67      4.13 o
   2  -5   2      481.12      482.05      6.58 o
   3  -5   2       81.67       80.70      3.83 o
   4  -5   2        4.94        3.46      2.00 o
   5  -5   2       27.01       32.22      2.63 o
   6  -5   2       69.52       67.52      3.28 o
   7  -5   2       34.89       42.19      4.62 o
   8  -5   2       22.91       23.50      6.86 o
 -10  -4   2       69.94       71.48      5.13 o
  -9  -4   2       35.08       44.08      2.97 o
  -8  -4   2      215.09      217.35      8.40 o
  -7  -4   2      210.91      195.19      3.57 o
  -6  -4   2       92.95       91.59      2.76 o
  -5  -4   2      750.26      739.49     11.39 o
  -4  -4   2      719.11      701.27      7.53 o
  -3  -4   2      768.42      749.23      7.96 o
  -2  -4   2       76.69       79.04      1.19 o
  -1  -4   2     1918.70     1929.22     17.15 o
   0  -4   2       56.97       54.89      0.96 o
   1  -4   2     2541.39     2675.67     29.33 o
   2  -4   2     1543.11     1507.57     16.78 o
   3  -4   2      156.06      170.66      2.56 o
   4  -4   2      780.23      791.14     11.23 o
   5  -4   2       70.36       69.52      2.96 o
   6  -4   2      477.46      452.36      9.22 o
   7  -4   2       57.77       57.17      4.24 o
   8  -4   2        1.30        0.36      4.09 o
   9  -4   2        0.47        6.95      7.58 o
 -10  -3   2        0.36        1.57      6.21 o
  -9  -3   2       37.06       44.76      2.54 o
  -8  -3   2      114.60      102.78      3.62 o
  -7  -3   2        3.69        4.74      1.35 o
  -6  -3   2       50.17       49.06      1.96 o
  -5  -3   2      204.82      208.37      3.18 o
  -4  -3   2      979.56      963.13     10.90 o
  -3  -3   2       89.25      106.18      1.65 o
  -2  -3   2     1807.65     1865.80     18.15 o
  -1  -3   2       45.71       36.71      0.70 o
   0  -3   2     1075.52     1140.02     11.31 o
   1  -3   2     1289.56     1302.56     14.69 o
   2  -3   2      103.41      131.75      2.48 o
   3  -3   2      315.28      281.05      3.61 o
   4  -3   2       14.26       16.19      1.87 o
   5  -3   2      269.04      269.44      5.42 o
   6  -3   2       25.92       29.67      2.02 o
   7  -3   2        4.80        3.86      3.22 o
   8  -3   2        3.96        0.36      4.48 o
   9  -3   2       56.48       63.71      6.14 o
 -10  -2   2       63.65       63.99      3.42 o
  -9  -2   2       78.40       74.01      3.02 o
  -8  -2   2       49.70       50.91      3.25 o
  -7  -2   2      625.13      627.13      9.27 o
  -6  -2   2       15.03       16.00      0.90 o
  -5  -2   2     1558.07     1487.23     18.20 o
  -4  -2   2      729.39      777.79     10.47 o
  -3  -2   2      612.90      608.64      7.39 o
  -2  -2   2     3151.51     3230.92     31.20 o
  -1  -2   2     2593.91     2748.92     26.54 o
   0  -2   2       77.56       72.91      0.98 o
   1  -2   2       97.85      122.97      1.61 o
   2  -2   2     1010.76     1007.34     11.52 o
   3  -2   2        7.82       16.69      0.67 o
   4  -2   2      991.64     1072.47     16.44 o
   5  -2   2       24.01       23.03      1.15 o
   6  -2   2      243.69      244.17      4.46 o
   7  -2   2       55.94       53.84      2.11 o
   8  -2   2       20.65       26.14      5.20 o
   9  -2   2        7.32       10.26      5.63 o
  10  -2   2        0.43        5.92      6.36 o
 -10  -1   2       52.60       51.33      2.88 o
  -9  -1   2       16.02       17.56      3.15 o
  -8  -1   2      254.86      265.14      5.94 o
  -7  -1   2        0.79        1.62      1.29 o
  -6  -1   2      172.63      164.08      3.70 o
  -5  -1   2      365.81      374.78      5.42 o
  -4  -1   2      886.12      875.50     10.93 o
  -3  -1   2     1470.11     1582.28     15.47 o
  -2  -1   2      745.64      727.85      8.14 o
  -1  -1   2      821.29      822.14      8.63 o
   0  -1   2     3873.33     4201.73     43.53 o
   1  -1   2    11098.58    11091.94    155.00 o
   2  -1   2       38.26       48.46      0.86 o
   3  -1   2      881.29      901.62     10.42 o
   4  -1   2      353.44      348.16      5.61 o
   5  -1   2      670.54      669.18     10.49 o
   6  -1   2      487.74      484.56      8.64 o
   7  -1   2        2.08        4.49      1.12 o
   8  -1   2       67.18       71.23      1.93 o
   9  -1   2        6.74        8.71      3.61 o
  10  -1   2       52.58       62.54      7.22 o
  -9   0   2      146.02      149.75      5.92 o
  -8   0   2        2.14        2.97      1.29 o
  -7   0   2      413.33      390.71      5.84 o
  -6   0   2      108.29      104.97      2.31 o
  -5   0   2       96.37       77.72      1.66 o
  -4   0   2     1066.07     1035.13     15.91 o
  -3   0   2      666.21      739.71     11.49 o
  -2   0   2      974.95      978.81     14.55 o
  -1   0   2    13381.42    13735.65    151.11 o
   0   0   2     2266.50     2271.85     41.83 o
   1   0   2      270.40      308.69      4.51 o
   2   0   2        9.89       12.75      0.93 o
   3   0   2       59.35       50.47      1.03 o
   4   0   2     1522.22     1586.32     24.02 o
   5   0   2      899.59      874.87     11.92 o
   6   0   2       29.74       37.06      1.34 o
   7   0   2      343.86      339.70      5.15 o
   8   0   2        0.45        0.43      1.35 o
   9   0   2      117.42      125.90      6.14 o
  10   0   2       12.61       13.61      7.01 o
  -9   1   2       37.53       34.24      2.91 o
  -8   1   2      172.64      169.51      4.90 o
  -7   1   2      360.79      351.64      9.04 o
  -6   1   2      196.52      193.81      7.48 o
  -5   1   2     1190.34     1165.05     25.42 o
  -4   1   2      438.91      424.51      9.64 o
  -3   1   2     2821.55     2849.40     97.08 o
  -2   1   2        1.81        3.86      1.04 o
  -1   1   2     3044.48     3097.44     38.21 o
   0   1   2     3106.22     3112.22     32.25 o
   1   1   2     3388.81     3484.49     46.40 o
   2   1   2     5526.88     5645.97     83.50 o
   3   1   2     1117.32     1137.23     12.58 o
   4   1   2      377.95      337.26      3.91 o
   5   1   2       38.86       51.87      1.37 o
   6   1   2      795.44      806.19     11.23 o
   7   1   2      585.72      572.38      8.28 o
   8   1   2       43.61       42.36      1.51 o
   9   1   2      119.63      122.15      3.45 o
  10   1   2        0.21        0.49      1.78 o
  -9   2   2       62.70       52.06      4.65 o
  -8   2   2      130.36      147.99      5.50 o
  -7   2   2       96.53       86.15      3.58 o
  -6   2   2      550.76      554.56      9.34 o
  -5   2   2        3.78        4.41      1.26 o
  -4   2   2     1193.63     1197.43     16.55 o
  -3   2   2       13.26       14.42      1.86 o
  -2   2   2      168.91      137.89      1.96 o
  -1   2   2     1019.22      991.03      9.80 o
   0   2   2     2340.54     2430.23     25.53 o
   1   2   2     9798.93    10175.25    106.52 o
   2   2   2     6465.91     6601.51     79.07 o
   3   2   2      577.26      536.59      7.46 o
   4   2   2      242.14      291.63      3.27 o
   5   2   2     1704.38     1773.05     20.00 o
   6   2   2     1987.80     1997.26     22.56 o
   7   2   2      110.24      110.43      2.36 o
   8   2   2      326.22      337.19      5.20 o
   9   2   2       37.97       38.14      2.19 o
  10   2   2       88.23      100.58      4.07 o
  11   2   2        0.70       -0.14      2.89 o
  -9   3   2       75.71       85.22      7.08 o
  -8   3   2        3.29       -2.36      2.65 o
  -7   3   2       94.77      105.53      3.97 o
  -6   3   2      162.75      161.50      3.86 o
  -5   3   2      419.46      400.08      6.07 o
  -4   3   2      313.38      330.16      5.04 o
  -3   3   2      547.07      524.24      7.50 o
  -2   3   2     1753.69     1782.10     26.68 o
  -1   3   2      119.60      129.40      1.94 o
   0   3   2     1535.75     1513.56     14.94 o
   1   3   2     1575.22     1661.92     16.11 o
   2   3   2      625.93      586.92      6.28 o
   3   3   2     2271.50     2397.38     26.82 o
   4   3   2      495.19      495.34      5.39 o
   5   3   2     1242.22     1294.81     13.57 o
   6   3   2        3.09        3.45      0.89 o
   7   3   2      409.22      397.93      5.95 o
   8   3   2      158.48      157.53      3.10 o
   9   3   2      146.78      147.94      5.17 o
  10   3   2       55.60       68.02      5.42 o
  -8   4   2       17.14       21.30      3.16 o
  -7   4   2        3.58        1.45      2.52 o
  -6   4   2      351.38      332.81     10.67 o
  -5   4   2       73.96       76.69      2.90 o
  -4   4   2      299.29      292.82      5.15 o
  -3   4   2      581.33      564.49      8.03 o
  -2   4   2       16.93       16.84      0.77 o
  -1   4   2     2047.67     2183.07     22.62 o
   0   4   2      693.25      733.82      7.78 o
   1   4   2      128.82      106.13      1.40 o
   2   4   2      824.75      831.11      8.86 o
   3   4   2       12.89       11.97      0.80 o
   4   4   2      749.21      708.94      8.30 o
   5   4   2        0.08        1.15      0.86 o
   6   4   2      425.22      407.37      6.99 o
   7   4   2       79.48       86.60      4.21 o
   8   4   2       74.46       77.73      2.75 o
   9   4   2       29.55       35.09      3.88 o
  10   4   2       41.60       37.84      6.36 o
  -8   5   2        4.22       -2.58      3.90 o
  -7   5   2       11.81       16.42      3.68 o
  -6   5   2      104.63      107.21      5.33 o
  -5   5   2        4.81        5.66      1.57 o
  -4   5   2      654.88      655.86     11.82 o
  -3   5   2      110.76      113.30      2.72 o
  -2   5   2      279.80      267.80      4.07 o
  -1   5   2      370.95      379.78      4.29 o
   0   5   2       12.28       16.64      0.73 o
   1   5   2      832.22      831.28      8.92 o
   2   5   2      119.69      127.37      1.83 o
   3   5   2      623.88      638.51      7.00 o
   4   5   2       82.57       92.92      2.12 o
   5   5   2      817.92      803.17     12.83 o
   6   5   2       15.35       17.72      1.57 o
   7   5   2      111.20      101.48      2.97 o
   8   5   2      114.51      118.55      4.02 o
   9   5   2        4.67        5.63      5.06 o
  10   5   2      151.54      164.52     10.26 o
  -7   6   2       11.44       12.53      3.92 o
  -6   6   2        0.84       -0.71      3.43 o
  -5   6   2       49.08       54.77      3.99 o
  -4   6   2       17.65       17.39      2.02 o
  -3   6   2       14.12       14.46      1.77 o
  -2   6   2       78.16       81.85      2.39 o
  -1   6   2      212.88      212.93      3.52 o
   0   6   2      522.37      501.59      5.66 o
   1   6   2      101.89       95.26      2.30 o
   2   6   2      351.36      353.89      4.16 o
   3   6   2      314.60      316.34      4.61 o
   4   6   2      236.85      226.95      3.91 o
   5   6   2      102.55      103.72      2.88 o
   6   6   2        1.91        2.25      1.64 o
   7   6   2      115.26      117.10      3.39 o
   8   6   2       17.79       13.97      2.48 o
   9   6   2       63.93       67.40      4.19 o
  -7   7   2        6.30        6.92      4.23 o
  -6   7   2       11.38        9.31      3.92 o
  -5   7   2        5.55        6.62      3.39 o
  -4   7   2        1.65        6.82      4.04 o
  -3   7   2      175.81      172.91      4.68 o
  -2   7   2       91.10       93.21      3.33 o
  -1   7   2      398.24      412.84      6.85 o
   0   7   2        6.48        5.85      1.19 o
   1   7   2       43.55       42.69      1.46 o
   2   7   2      280.63      274.31      3.74 o
   3   7   2       62.25       61.72      1.58 o
   4   7   2      164.88      169.86      3.37 o
   5   7   2       57.04       54.27      2.34 o
   6   7   2      151.63      149.79      4.04 o
   7   7   2       42.16       36.64      2.32 o
   8   7   2       97.47       95.66      4.01 o
   9   7   2        0.84        5.48      3.45 o
  -6   8   2       21.07       20.41      4.57 o
  -5   8   2        0.26       -3.54      3.54 o
  -4   8   2       22.72       27.07      3.81 o
  -3   8   2       10.88       12.28      3.47 o
  -2   8   2       15.82       25.12      4.69 o
  -1   8   2        0.79        1.21      1.44 o
   0   8   2       51.79       54.17      2.19 o
   1   8   2      237.73      229.25      4.07 o
   2   8   2      182.80      186.63      3.96 o
   3   8   2       64.30       64.41      2.15 o
   4   8   2      108.46      108.97      3.24 o
   5   8   2      140.80      151.78      4.70 o
   6   8   2       17.72       18.37      3.02 o
   7   8   2       92.86       95.63      4.22 o
   8   8   2        4.32        5.75      3.47 o
   9   8   2        8.38        9.22      3.84 o
  -4   9   2        0.03        5.06      4.77 o
  -3   9   2        4.57        8.27      3.87 o
  -2   9   2       14.30       11.93      5.99 o
  -1   9   2       53.44       53.55      3.33 o
   0   9   2      186.18      187.65      4.29 o
   1   9   2       23.94       25.35      1.86 o
   2   9   2       64.05       68.10      2.58 o
   3   9   2        0.12       -0.20      2.23 o
   4   9   2      104.66      107.42      4.02 o
   5   9   2       16.14       14.99      2.13 o
   6   9   2       17.47       20.69      3.82 o
   7   9   2       27.58       33.50      6.86 o
   8   9   2       15.78       21.01      4.26 o
  -3  10   2        1.64       -5.42      5.42 o
  -2  10   2       11.58        3.45      4.98 o
  -1  10   2       28.27       28.68      2.35 o
   0  10   2        5.30        2.97      2.03 o
   1  10   2       21.56       25.58      2.39 o
   2  10   2        0.07        1.41      2.44 o
   3  10   2       58.29       62.78      3.37 o
   4  10   2       60.24       55.72      3.44 o
   5  10   2        0.90        1.75      2.56 o
   6  10   2       47.84       48.64     12.35 o
   0  11   2       19.94       23.23      2.54 o
   1  11   2        0.34       -0.55      2.26 o
   2  11   2        8.39        9.50      2.84 o
   3  11   2        0.83        6.60      2.80 o
   4  11   2       12.00       13.20      3.02 o
  -5 -10   3        8.59        7.22      3.78 o
  -4 -10   3       21.36       24.95      2.74 o
  -3 -10   3        2.48        5.04      2.35 o
  -2 -10   3        0.51       -0.53      2.77 o
  -1 -10   3        1.91       -2.69      2.69 o
   0 -10   3       10.39       10.11      2.69 o
   1 -10   3       10.13       10.14      2.53 o
   2 -10   3        0.22        3.74      4.03 o
  -7  -9   3       46.35       50.99      5.78 o
  -6  -9   3        0.01        7.51      4.91 o
  -5  -9   3       95.19       87.91      4.45 o
  -4  -9   3       10.23       10.57      2.24 o
  -3  -9   3       50.16       44.40      4.88 o
  -2  -9   3       29.35       32.63      2.73 o
  -1  -9   3        8.40        5.36      2.40 o
   0  -9   3       46.13       44.87      2.72 o
   1  -9   3        2.29        1.39      2.15 o
   2  -9   3       16.77       18.61      2.00 o
   3  -9   3       14.41       19.82      3.90 o
   4  -9   3        5.83        9.55      7.87 o
  -8  -8   3       28.16       27.88      5.20 o
  -7  -8   3       28.15       35.65      8.81 o
  -6  -8   3       10.05       10.11      2.96 o
  -5  -8   3       47.06       36.72      3.14 o
  -4  -8   3       54.68       51.56      3.15 o
  -3  -8   3       13.20       16.77      2.34 o
  -2  -8   3        1.47       -2.27      2.34 o
  -1  -8   3      107.75      105.96      3.54 o
   0  -8   3       40.27       32.09      2.37 o
   1  -8   3      161.37      167.34      4.47 o
   2  -8   3       22.99       21.65      1.98 o
   3  -8   3        0.28        1.86      3.23 o
   4  -8   3        0.32       -1.82      3.36 o
   5  -8   3       13.35       25.42      7.66 o
   6  -8   3        7.77        7.66      7.51 o
  -8  -7   3       15.69       18.12      3.16 o
  -7  -7   3       10.31       10.59      2.39 o
  -6  -7   3       53.08       57.19      2.42 o
  -5  -7   3       26.92       22.67      1.60 o
  -4  -7   3      373.86      373.97      5.41 o
  -3  -7   3       20.64       22.77      1.59 o
  -2  -7   3      482.50      484.52      7.93 o
  -1  -7   3      280.37      274.01      4.99 o
   0  -7   3       21.75       17.14      1.91 o
   1  -7   3      232.70      235.28      8.31 o
   2  -7   3       14.12       11.34      3.08 o
   3  -7   3      113.95      129.71      5.34 o
   4  -7   3        0.16       -2.88      2.88 o
   5  -7   3       20.63       24.01      5.06 o
   6  -7   3        5.10        3.90      7.08 o
   7  -7   3        7.79        9.39      7.66 o
  -9  -6   3        7.99        5.94      2.97 o
  -8  -6   3       32.14       37.65      4.98 o
  -7  -6   3       52.92       57.33      2.79 o
  -6  -6   3       10.98       10.97      1.69 o
  -5  -6   3       29.36       31.14      1.53 o
  -4  -6   3        7.87        8.83      1.19 o
  -3  -6   3      443.19      442.42      5.45 o
  -2  -6   3       97.83      102.49      2.91 o
  -1  -6   3       32.10       31.61      1.25 o
   0  -6   3       24.09       29.31      1.55 o
   1  -6   3       34.54       32.53      1.98 o
   2  -6   3      238.52      227.05      4.79 o
   3  -6   3       17.47       22.39      4.48 o
   4  -6   3       94.83      102.07      4.91 o
   5  -6   3        4.74        2.12      3.28 o
   6  -6   3       27.23       28.42      4.49 o
   7  -6   3        6.10        6.33      4.54 o
   8  -6   3        0.36       -1.13      4.64 o
  -9  -5   3       10.00       12.13      2.91 o
  -8  -5   3      109.70      116.32      3.91 o
  -7  -5   3       17.77       17.39      2.06 o
  -6  -5   3       27.28       32.45      1.71 o
  -5  -5   3        9.66       13.21      1.28 o
  -4  -5   3      404.54      396.66      5.22 o
  -3  -5   3      588.82      595.81      6.55 o
  -2  -5   3      250.15      258.46      3.70 o
  -1  -5   3       80.27       73.18      1.66 o
   0  -5   3      146.30      153.15      2.66 o
   1  -5   3      368.03      373.42      4.95 o
   2  -5   3      161.44      173.96      3.69 o
   3  -5   3      335.66      329.68      7.23 o
   4  -5   3       86.48       87.21      3.77 o
   5  -5   3       34.63       40.83      2.72 o
   6  -5   3        9.07        3.25      3.45 o
   7  -5   3        0.13        2.08      3.99 o
   8  -5   3        0.82       -0.35      4.23 o
 -10  -4   3        0.05        0.26      2.88 o
  -9  -4   3       90.51       94.44      4.13 o
  -8  -4   3       47.76       40.44      2.42 o
  -7  -4   3      181.94      177.61      5.32 o
  -6  -4   3      155.15      144.14      5.69 o
  -5  -4   3      189.86      183.15      3.25 o
  -4  -4   3      561.90      524.11      6.03 o
  -3  -4   3        1.64        5.49      0.92 o
  -2  -4   3      851.68      849.71      8.49 o
  -1  -4   3      118.43      136.36      1.75 o
   0  -4   3     1504.08     1465.47     16.88 o
   1  -4   3      178.81      184.12      2.68 o
   2  -4   3     1055.59     1097.65     12.33 o
   3  -4   3       34.28       39.06      1.34 o
   4  -4   3       44.45       46.90      2.40 o
   5  -4   3        2.61        4.42      1.63 o
   6  -4   3        0.40        3.36      3.11 o
   7  -4   3      100.07      100.17      5.56 o
   8  -4   3       13.68       12.42      4.29 o
   9  -4   3       41.33       51.37     12.06 o
 -10  -3   3       30.22       26.84      4.19 o
  -9  -3   3        0.70        2.01      7.15 o
  -8  -3   3      347.65      352.69      7.20 o
  -7  -3   3       56.68       54.19      2.05 o
  -6  -3   3        6.79        7.93      1.10 o
  -5  -3   3      368.70      357.24      5.31 o
  -4  -3   3        4.68        2.66      0.59 o
  -3  -3   3     1994.53     2022.93     22.00 o
  -2  -3   3       16.10       13.05      0.87 o
  -1  -3   3      150.75      127.59      1.59 o
   0  -3   3      211.50      271.94      2.75 o
   1  -3   3     6205.76     6839.11     70.21 o
   2  -3   3      475.95      487.07      8.43 o
   3  -3   3      131.10      128.93      3.92 o
   4  -3   3      513.51      501.41      6.54 o
   5  -3   3       11.91       11.56      1.15 o
   6  -3   3      979.23      995.80     33.08 o
   7  -3   3       27.45       25.13      5.20 o
   8  -3   3       11.48       13.26      3.72 o
   9  -3   3       12.87       14.76      4.24 o
 -10  -2   3       12.41       11.57      3.54 o
  -9  -2   3       55.48       64.16      3.21 o
  -8  -2   3      395.98      385.84      7.59 o
  -7  -2   3       16.43       14.02      1.86 o
  -6  -2   3     1169.50     1161.10     16.00 o
  -5  -2   3       30.36       38.58      1.75 o
  -4  -2   3      798.91      781.86     11.52 o
  -3  -2   3       19.04       17.50      0.63 o
  -2  -2   3       65.58       58.81      0.91 o
  -1  -2   3      811.19      772.84      7.66 o
   0  -2   3     5146.32     5550.13     51.17 o
   1  -2   3     2992.30     3040.56     31.92 o
   2  -2   3       32.60       44.40      0.74 o
   3  -2   3     1184.39     1186.80     13.48 o
   4  -2   3       22.63       25.05      0.91 o
   5  -2   3      369.58      367.20      6.11 o
   6  -2   3       86.92       85.91      2.99 o
   7  -2   3        1.25        4.25      2.46 o
   8  -2   3       54.94       56.62      6.21 o
   9  -2   3        4.57        4.33      5.49 o
  10  -2   3       29.94       29.61      7.08 o
 -10  -1   3        6.32        7.42      2.38 o
  -9  -1   3      125.60      126.30      3.63 o
  -8  -1   3        2.09        2.04      1.25 o
  -7  -1   3      816.93      777.34     11.91 o
  -6  -1   3       61.06       57.55      1.40 o
  -5  -1   3      944.37      951.24     16.20 o
  -4  -1   3       70.94       58.97      1.23 o
  -3  -1   3     1615.50     1667.87     20.08 o
  -2  -1   3     3635.89     3725.58     40.96 o
  -1  -1   3       92.02       72.17      1.00 o
   0  -1   3     5421.80     5436.42     60.89 o
   1  -1   3     5169.60     5658.85     58.56 o
   2  -1   3     5619.78     5740.42     66.26 o
   3  -1   3        4.65        4.68      0.48 o
   4  -1   3      867.21      853.12     11.70 o
   5  -1   3      702.10      689.99     10.80 o
   6  -1   3      324.21      346.83      5.90 o
   7  -1   3      593.33      620.61     11.80 o
   8  -1   3       32.81       26.08      3.08 o
   9  -1   3       53.54       51.86      6.36 o
  10  -1   3        5.65        6.93      6.36 o
 -10   0   3       43.87       50.41      5.92 o
  -9   0   3        1.51        2.81      3.21 o
  -8   0   3      173.00      179.82      5.97 o
  -7   0   3      259.73      259.78      4.90 o
  -6   0   3      261.23      262.47      4.50 o
  -5   0   3      747.56      731.82     10.25 o
  -4   0   3      698.95      751.29     11.73 o
  -3   0   3     5472.41     5818.82     77.94 o
  -2   0   3        1.14        0.53      0.39 o
  -1   0   3     1525.66     1568.53     17.35 o
   0   0   3     1328.42     1360.94     15.04 o
   1   0   3      644.43      693.42      8.59 o
   2   0   3    10212.60    10352.65    161.28 o
   3   0   3     1426.93     1417.70     21.78 o
   4   0   3     1218.81     1217.94     14.91 o
   5   0   3       10.87       11.32      1.09 o
   6   0   3      721.57      723.53     11.37 o
   7   0   3      341.80      330.36      6.89 o
   8   0   3       34.56       37.52      3.39 o
   9   0   3       90.06      103.11      7.15 o
  10   0   3       28.32       31.07      3.20 o
 -10   1   3        2.90        4.04      4.91 o
  -9   1   3      102.92      103.27      6.40 o
  -8   1   3       65.79       65.20      3.14 o
  -7   1   3      127.36      130.45      3.04 o
  -6   1   3      355.16      382.92      5.74 o
  -5   1   3       84.81       85.12      4.21 o
  -4   1   3     1188.23     1128.09     15.60 o
  -3   1   3      149.33      165.85      2.58 o
  -2   1   3      813.81      768.90     10.54 o
  -1   1   3     1609.37     1540.11     16.08 o
   0   1   3      685.70      718.51      7.58 o
   1   1   3     3202.59     3543.41     39.20 o
   2   1   3      100.71      101.06      2.31 o
   3   1   3     3266.19     3358.72     40.26 o
   4   1   3      105.60      100.40      1.79 o
   5   1   3     1387.59     1409.82     15.70 o
   6   1   3       51.23       46.43      1.10 o
   7   1   3       75.86       81.13      2.01 o
   8   1   3      278.98      287.59      8.44 o
   9   1   3       17.50       19.08      1.74 o
  10   1   3       60.87       66.82      4.73 o
  11   1   3        0.72       -2.74      6.50 o
  -9   2   3       43.48       50.94      4.44 o
  -8   2   3        2.60       -3.18      4.33 o
  -7   2   3      152.48      160.98      4.48 o
  -6   2   3        0.51        0.98      1.53 o
  -5   2   3      642.83      611.62      9.81 o
  -4   2   3      454.57      460.52      7.47 o
  -3   2   3     3813.27     4004.67     60.29 o
  -2   2   3     1290.29     1311.66     16.24 o
  -1   2   3      805.59      858.15      9.56 o
   0   2   3      398.01      411.93      4.45 o
   1   2   3     5300.20     5667.03     62.17 o
   2   2   3     6317.28     6700.33     80.18 o
   3   2   3     3065.87     3405.05     40.82 o
   4   2   3       38.20       25.92      0.75 o
   5   2   3      391.88      396.22      9.74 o
   6   2   3       13.79       15.89      0.83 o
   7   2   3      132.00      127.33      2.46 o
   8   2   3        1.21        0.19      1.22 o
   9   2   3       59.72       59.59      2.70 o
  10   2   3       29.72       30.33      6.21 o
  11   2   3       44.97       48.68      7.51 o
  -9   3   3        2.26        9.68      5.49 o
  -8   3   3       59.08       68.32      6.07 o
  -7   3   3       19.94       16.98      2.11 o
  -6   3   3      240.55      230.81      4.83 o
  -5   3   3      188.35      182.53      3.30 o
  -4   3   3      643.28      606.67      9.72 o
  -3   3   3     1016.60      943.74     14.64 o
  -2   3   3      315.54      356.11      5.22 o
  -1   3   3      310.53      276.43      4.01 o
   0   3   3      363.43      385.55      3.95 o
   1   3   3     1579.25     1621.53     16.87 o
   2   3   3      104.25      114.16      1.62 o
   3   3   3      315.10      286.82      3.80 o
   4   3   3       16.83       12.19      0.78 o
   5   3   3      144.52      146.57      2.10 o
   6   3   3      646.95      629.75     10.13 o
   7   3   3       45.49       43.47      2.27 o
   8   3   3      636.45      597.62     11.79 o
   9   3   3        6.24        7.48      7.44 o
  10   3   3       78.25       85.37      7.51 o
  11   3   3       26.12       36.40      7.08 o
  -9   4   3       41.38       47.09      7.08 o
  -8   4   3        7.48        7.94      4.77 o
  -7   4   3       22.39       29.74      5.92 o
  -6   4   3       36.20       35.69      1.73 o
  -5   4   3        5.95        5.99      1.22 o
  -4   4   3      221.74      210.65      4.05 o
  -3   4   3       33.45       32.89      1.21 o
  -2   4   3      529.15      518.27      7.42 o
  -1   4   3       17.82       13.71      0.63 o
   0   4   3     1053.85     1027.09     11.54 o
   1   4   3      528.95      531.68      5.79 o
   2   4   3       16.92       22.06      0.74 o
   3   4   3      503.77      536.19      5.87 o
   4   4   3      785.87      843.69      9.78 o
   5   4   3      848.65      833.25     10.70 o
   6   4   3       13.28       19.91      1.45 o
   7   4   3      351.02      325.72      5.90 o
   8   4   3       38.31       43.63      2.05 o
   9   4   3       31.97       36.92      7.01 o
  10   4   3       30.58       31.78      6.36 o
  -8   5   3        2.34        1.59      5.06 o
  -7   5   3       58.28       67.64      8.31 o
  -6   5   3       20.98       21.08      3.29 o
  -5   5   3      151.88      147.26      4.00 o
  -4   5   3       46.93       39.77      2.01 o
  -3   5   3      256.34      245.57      4.59 o
  -2   5   3      411.75      408.57      6.14 o
  -1   5   3      391.62      382.67      4.91 o
   0   5   3      927.36      954.98     10.84 o
   1   5   3      158.61      158.72      2.30 o
   2   5   3      867.12      876.92      9.41 o
   3   5   3      122.56      128.77      1.94 o
   4   5   3      155.00      151.37      2.80 o
   5   5   3       76.70       77.94      2.41 o
   6   5   3      368.23      351.24      6.30 o
   7   5   3      147.54      143.55      3.54 o
   8   5   3      108.54       98.86      3.76 o
   9   5   3       45.16       46.94      6.21 o
  10   5   3        8.56        6.79      6.07 o
  -7   6   3        0.03       -3.75      3.75 o
  -6   6   3        6.85       13.39      3.75 o
  -5   6   3       14.60       11.42      3.40 o
  -4   6   3       70.59       77.65      5.19 o
  -3   6   3       34.85       35.75      1.77 o
  -2   6   3      116.15      122.02      3.07 o
  -1   6   3      507.01      508.02      7.29 o
   0   6   3        0.19       -0.17      0.83 o
   1   6   3      971.62      971.30     10.33 o
   2   6   3       15.58       14.94      0.95 o
   3   6   3      687.85      670.89      7.93 o
   4   6   3       89.43       91.11      2.30 o
   5   6   3      334.60      321.92      5.98 o
   6   6   3      213.28      217.14      4.58 o
   7   6   3       82.63       71.05      2.72 o
   8   6   3      224.85      230.84      5.91 o
   9   6   3        2.43        3.32      5.34 o
  10   6   3       90.24      107.76      8.67 o
  -7   7   3        1.44        6.21      6.79 o
  -6   7   3       17.56       22.88      4.27 o
  -5   7   3       20.02       27.29      3.88 o
  -4   7   3       52.75       53.89      4.10 o
  -3   7   3       20.46       15.55      2.15 o
  -2   7   3      188.98      179.62      4.69 o
  -1   7   3      106.73      100.41      2.76 o
   0   7   3      178.18      183.70      3.37 o
   1   7   3       94.11       86.37      2.00 o
   2   7   3      224.88      213.62      3.14 o
   3   7   3      626.64      621.44      7.52 o
   4   7   3       33.37       34.75      1.70 o
   5   7   3      331.81      330.29      5.42 o
   6   7   3       35.95       31.99      2.20 o
   7   7   3       45.61       52.94      2.55 o
   8   7   3       63.45       60.94      3.31 o
   9   7   3       27.92       28.46      6.79 o
  -6   8   3        6.15        3.90      7.51 o
  -5   8   3        7.62        8.67      4.11 o
  -4   8   3        0.66       -3.03      3.69 o
  -3   8   3       21.97       35.42      7.01 o
  -2   8   3        1.35        2.58      3.28 o
  -1   8   3      215.23      225.48      4.71 o
   0   8   3        9.63        7.55      1.64 o
   1   8   3      108.98      106.99      2.66 o
   2   8   3      190.77      190.39      3.05 o
   3   8   3       53.69       48.84      2.17 o
   4   8   3      395.69      395.55      7.07 o
   5   8   3       23.24       25.09      2.07 o
   6   8   3       52.87       52.86      3.01 o
   7   8   3        5.16        6.62      2.55 o
   8   8   3       47.87       46.37      3.98 o
   9   8   3       20.69       18.63      6.93 o
  -4   9   3       36.14       38.20      4.81 o
  -3   9   3       37.24       35.66      4.52 o
  -2   9   3        1.46        3.87      3.71 o
  -1   9   3        1.82       -0.07      1.87 o
   0   9   3        0.69       -0.25      1.54 o
   1   9   3       98.10       92.12      3.24 o
   2   9   3        2.12       -0.17      1.78 o
   3   9   3      125.21      120.74      3.99 o
   4   9   3       12.07       11.99      2.12 o
   5   9   3       11.42       10.93      2.19 o
   6   9   3        6.48        7.60      2.75 o
   7   9   3        0.24        1.00      4.04 o
   8   9   3        8.10       16.04      4.00 o
  -3  10   3        2.33        1.10      4.38 o
  -2  10   3        0.43       -0.81      4.09 o
  -1  10   3        4.26        6.92      2.02 o
   0  10   3       38.06       38.96      2.36 o
   1  10   3        7.92        8.51      2.21 o
   2  10   3       35.60       36.46      3.69 o
   3  10   3        1.95        2.60      3.64 o
   4  10   3       47.04       52.89      3.30 o
   5  10   3       22.98       27.24      4.17 o
   6  10   3        3.22        4.97      3.59 o
   7  10   3       10.13       12.38      4.24 o
   0  11   3        1.40       -2.09      2.92 o
   1  11   3        7.65       12.59      2.50 o
   2  11   3        0.16       -1.35      4.06 o
   3  11   3        0.05       -1.28      3.09 o
   4  11   3        4.60        1.02      2.81 o
  -4 -10   4        0.62        0.93      4.00 o
  -3 -10   4       14.25       18.60      3.82 o
  -2 -10   4       21.55       26.21      3.07 o
  -1 -10   4        1.36       -1.30      2.55 o
   0 -10   4        7.96       11.61      2.70 o
   1 -10   4        0.05       -2.48      2.48 o
   2 -10   4       12.02       16.33      2.15 o
  -6  -9   4        7.93       -0.43      5.06 o
  -5  -9   4        0.06       -1.62      3.37 o
  -4  -9   4       23.26       20.64      2.73 o
  -3  -9   4       18.26       21.72      3.19 o
  -2  -9   4        8.95        8.33      2.23 o
  -1  -9   4       12.68       16.30      2.53 o
   0  -9   4        1.59        4.82      2.29 o
   1  -9   4       41.91       38.29      2.73 o
   2  -9   4        6.89        9.45      2.33 o
   3  -9   4        0.95       -1.81      9.46 o
   4  -9   4        1.85       -7.66      7.66 o
  -7  -8   4       15.51       19.79      5.34 o
  -6  -8   4        6.14       10.11      4.33 o
  -5  -8   4       41.26       38.71      3.62 o
  -4  -8   4       86.02       88.79      3.24 o
  -3  -8   4        7.93        7.92      2.54 o
  -2  -8   4       60.26       67.11      2.62 o
  -1  -8   4        4.90        8.01      2.14 o
   0  -8   4        1.45       -1.02      1.87 o
   1  -8   4       31.61       38.45      2.48 o
   2  -8   4        2.00        0.10      1.83 o
   3  -8   4        6.18        8.10      4.33 o
   4  -8   4        2.88       -1.32      3.56 o
   5  -8   4        7.30        7.94      7.51 o
  -8  -7   4       21.30       21.58      3.97 o
  -7  -7   4       77.20       87.08      3.68 o
  -6  -7   4        2.19        1.85      2.15 o
  -5  -7   4       10.39        9.54      1.56 o
  -4  -7   4       28.90       24.38      1.57 o
  -3  -7   4        1.97        0.59      1.63 o
  -2  -7   4       35.94       40.13      2.05 o
  -1  -7   4       99.27       93.47      3.42 o
   0  -7   4        1.45        4.75      1.74 o
   1  -7   4      594.65      535.85     10.00 o
   2  -7   4       44.65       47.52      2.38 o
   3  -7   4        0.08        3.94      2.67 o
   4  -7   4       26.89       30.01      3.47 o
   5  -7   4        1.73       -0.87      6.50 o
   6  -7   4        4.58        1.44      7.22 o
  -9  -6   4       13.37       17.13      3.35 o
  -8  -6   4       29.09       33.07      4.26 o
  -7  -6   4       12.00       15.12      2.30 o
  -6  -6   4       81.29       82.85      2.83 o
  -5  -6   4        0.01        0.01      1.62 o
  -4  -6   4      166.02      159.87      6.01 o
  -3  -6   4      307.34      318.59      4.54 o
  -2  -6   4      289.71      278.70      3.74 o
  -1  -6   4      142.48      152.94      3.33 o
   0  -6   4      247.61      233.84      4.63 o
   1  -6   4      457.80      442.50     10.26 o
   2  -6   4       38.46       39.68      1.93 o
   3  -6   4       23.19       23.91      2.73 o
   4  -6   4        0.58       -1.88      2.58 o
   5  -6   4       60.80       64.40      4.87 o
   6  -6   4        8.91       12.69      4.41 o
   7  -6   4       22.86       28.07      4.95 o
  -9  -5   4       50.77       46.00      3.57 o
  -8  -5   4        6.43        6.28      2.60 o
  -7  -5   4      296.57      298.91      6.53 o
  -6  -5   4      108.43      107.92      2.97 o
  -5  -5   4      103.10      103.54      2.44 o
  -4  -5   4       95.46       94.96      2.11 o
  -3  -5   4      100.14      110.29      2.74 o
  -2  -5   4      210.40      202.24      3.37 o
  -1  -5   4       79.84       74.26      1.88 o
   0  -5   4      340.82      331.30      4.20 o
   1  -5   4       55.94       52.78      2.55 o
   2  -5   4      598.39      590.61     13.31 o
   3  -5   4      156.34      159.12      2.66 o
   4  -5   4      205.60      181.53      9.20 o
   5  -5   4       40.38       42.99      5.34 o
   6  -5   4       27.46       25.09      4.11 o
   7  -5   4       86.26       84.04      5.36 o
   8  -5   4       15.46        9.80      4.69 o
  -9  -4   4        0.26        2.34      2.62 o
  -8  -4   4      163.21      168.98      8.68 o
  -7  -4   4      136.03      130.03      3.82 o
  -6  -4   4      261.07      269.42      5.36 o
  -5  -4   4      153.00      154.57      3.58 o
  -4  -4   4      263.48      268.54      3.83 o
  -3  -4   4      811.75      822.13      8.77 o
  -2  -4   4      108.78      120.70      2.77 o
  -1  -4   4     1031.24     1075.88     10.68 o
   0  -4   4       33.29       44.45      0.95 o
   1  -4   4     1130.24     1078.10     13.01 o
   2  -4   4      271.38      258.71      3.11 o
   3  -4   4      260.28      255.50      3.80 o
   4  -4   4      153.83      148.49      4.03 o
   5  -4   4      266.36      255.91      5.89 o
   6  -4   4      187.64      183.77      8.74 o
   7  -4   4       32.09       28.17      4.14 o
   8  -4   4        0.92       -3.06      4.62 o
   9  -4   4        0.79        3.32      4.63 o
 -10  -3   4       11.65        6.17      2.84 o
  -9  -3   4       88.39       95.07      4.13 o
  -8  -3   4      250.67      238.75      5.54 o
  -7  -3   4        9.24        9.91      2.23 o
  -6  -3   4     1091.55     1070.45     16.29 o
  -5  -3   4       26.05       28.52      1.61 o
  -4  -3   4     1367.59     1335.17     20.26 o
  -3  -3   4       30.16       34.43      1.06 o
  -2  -3   4     1158.07     1107.70     11.54 o
  -1  -3   4      714.16      753.51      7.93 o
   0  -3   4       14.74       16.48      1.07 o
   1  -3   4     3086.07     3261.53     32.17 o
   2  -3   4      333.03      339.14      4.43 o
   3  -3   4     1715.05     1707.95     16.92 o
   4  -3   4       41.92       51.53      1.62 o
   5  -3   4       64.94       71.24      3.34 o
   6  -3   4      265.38      250.03     10.83 o
   7  -3   4       15.64       17.62      4.91 o
   8  -3   4       59.44       54.60      6.79 o
   9  -3   4        1.53        3.36      4.54 o
 -10  -2   4        7.36        5.22      2.64 o
  -9  -2   4       35.92       32.50      2.62 o
  -8  -2   4       79.02       80.05      4.38 o
  -7  -2   4       74.40       78.98      2.34 o
  -6  -2   4       68.96       70.31      3.47 o
  -5  -2   4      597.41      605.06      8.37 o
  -4  -2   4      238.91      228.40      3.97 o
  -3  -2   4     3297.93     3504.18     43.82 o
  -2  -2   4      784.87      812.74      8.51 o
  -1  -2   4      538.13      579.84      6.14 o
   0  -2   4      976.34      953.51      9.40 o
   1  -2   4       44.43       52.29      0.95 o
   2  -2   4      748.70      725.50      7.68 o
   3  -2   4        1.13        3.84      0.56 o
   4  -2   4      576.77      602.68      8.04 o
   5  -2   4      318.10      329.70      5.73 o
   6  -2   4      328.23      339.54      6.91 o
   7  -2   4      311.89      296.11     12.28 o
   8  -2   4        0.54        4.19      4.91 o
   9  -2   4       19.53       18.92      5.63 o
  10  -2   4        3.53       -3.03      5.92 o
 -10  -1   4       67.13       68.22     11.92 o
  -9  -1   4       16.79       15.57      2.96 o
  -8  -1   4      163.44      169.87      4.23 o
  -7  -1   4       98.79       98.52      2.58 o
  -6  -1   4      613.80      586.29      9.18 o
  -5  -1   4     1125.74     1099.99     15.04 o
  -4  -1   4      662.06      620.92      8.01 o
  -3  -1   4     1396.42     1428.29     15.79 o
  -2  -1   4      105.68      128.67      1.74 o
  -1  -1   4      403.47      383.58      4.45 o
   0  -1   4       75.14       66.17      1.00 o
   1  -1   4       23.33       20.31      0.52 o
   2  -1   4      172.03      172.89      4.47 o
   3  -1   4       85.87       89.76      1.17 o
   4  -1   4      963.76      991.52     12.12 o
   5  -1   4       40.93       49.95      1.97 o
   6  -1   4      172.08      165.95      4.00 o
   7  -1   4        7.63        8.40      2.38 o
   8  -1   4        2.47        2.17      2.77 o
   9  -1   4       25.08       27.01      5.92 o
  10  -1   4       17.28       19.93      6.21 o
 -10   0   4        3.86        3.61      5.06 o
  -9   0   4       47.39       54.89      5.63 o
  -8   0   4       27.06       23.56      3.22 o
  -7   0   4      280.21      278.85      5.33 o
  -6   0   4      150.89      151.02      2.85 o
  -5   0   4      557.60      509.60      8.30 o
  -4   0   4     1054.22      997.80     15.43 o
  -3   0   4       38.28       57.79      1.62 o
  -2   0   4     2784.83     2862.20     33.71 o
  -1   0   4       73.76       62.29      1.08 o
   0   0   4     5146.12     5400.03     59.67 o
   1   0   4     2195.81     2229.79     24.90 o
   2   0   4      527.59      587.78      8.33 o
   3   0   4      534.59      535.12      6.56 o
   4   0   4        0.38        0.42      0.64 o
   5   0   4      460.66      444.05      5.63 o
   6   0   4       31.11       27.94      1.64 o
   7   0   4      428.04      437.04     11.03 o
   8   0   4       28.56       23.77      3.32 o
   9   0   4       34.20       27.04      3.47 o
  10   0   4       34.44       33.08      6.79 o
  -9   1   4       19.26       22.47      3.72 o
  -8   1   4      104.66      102.86     10.98 o
  -7   1   4       94.08      105.11      3.09 o
  -6   1   4       77.87       73.02      2.22 o
  -5   1   4      423.92      386.49      5.83 o
  -4   1   4      111.23       98.97      2.00 o
  -3   1   4      913.94      909.33     14.05 o
  -2   1   4     1765.54     1822.71     22.11 o
  -1   1   4      857.79      879.62      9.84 o
   0   1   4     2304.60     2322.63     25.59 o
   1   1   4      112.97       97.56      1.61 o
   2   1   4      145.76      155.94      2.68 o
   3   1   4     1274.30     1419.82     21.87 o
   4   1   4       41.27       31.47      0.99 o
   5   1   4       19.11       12.66      1.21 o
   6   1   4      539.54      531.77      7.58 o
   7   1   4      190.91      178.99      5.81 o
   8   1   4       98.76       99.49      4.85 o
   9   1   4      135.80      130.08      5.84 o
  10   1   4       19.79       26.76      4.02 o
  11   1   4       44.12       60.96      7.94 o
  -9   2   4       13.37        2.55      3.60 o
  -8   2   4      114.55      131.01      8.96 o
  -7   2   4       10.82        8.12      2.91 o
  -6   2   4      395.46      386.89      6.00 o
  -5   2   4       29.58       30.68      1.32 o
  -4   2   4      108.26       98.98      2.08 o
  -3   2   4      660.98      619.23     10.76 o
  -2   2   4      176.54      157.92      3.57 o
  -1   2   4     2252.31     2205.50     23.20 o
   0   2   4        5.44        6.80      0.42 o
   1   2   4       35.73       32.86      1.81 o
   2   2   4      343.27      374.87      4.35 o
   3   2   4       40.22       47.40      1.01 o
   4   2   4      142.55      136.42      2.23 o
   5   2   4      826.40      872.77     10.76 o
   6   2   4      701.56      678.82     12.91 o
   7   2   4       89.26       90.14      4.20 o
   8   2   4      243.23      227.65      6.37 o
   9   2   4        8.95        7.95      3.25 o
  10   2   4       64.17       63.27      7.08 o
  11   2   4        5.16        6.36      6.64 o
  -9   3   4       48.74       56.19      6.93 o
  -8   3   4       16.64       11.41      5.06 o
  -7   3   4      103.17      106.74      5.26 o
  -6   3   4       96.83      101.50      3.45 o
  -5   3   4      252.46      241.27      4.57 o
  -4   3   4       63.92       61.50      1.91 o
  -3   3   4      486.92      511.01      7.33 o
  -2   3   4     1044.38     1046.83     16.32 o
  -1   3   4       65.47       81.90      1.19 o
   0   3   4     3890.33     3993.25     43.92 o
   1   3   4     1306.36     1397.87     15.55 o
   2   3   4     2398.25     2450.20     27.04 o
   3   3   4     2796.47     2906.98     35.02 o
   4   3   4     1019.16     1008.55     12.39 o
   5   3   4      241.40      234.85      3.31 o
   6   3   4       74.44       84.27      1.84 o
   7   3   4      351.37      330.65      7.04 o
   8   3   4       47.66       45.89      2.61 o
   9   3   4      175.71      175.36     10.83 o
  10   3   4        1.41        7.37      5.92 o
  11   3   4       51.14       66.88      7.80 o
  -8   4   4       10.33       14.16      5.34 o
  -7   4   4       20.51       29.18      5.20 o
  -6   4   4        9.41        8.09      1.31 o
  -5   4   4      182.51      200.49      4.13 o
  -4   4   4       60.84       63.30      2.05 o
  -3   4   4      608.72      575.51      8.26 o
  -2   4   4        4.95        6.41      0.84 o
  -1   4   4      173.60      143.71      2.01 o
   0   4   4     3518.84     3698.96     40.79 o
   1   4   4       26.46       49.22      1.04 o
   2   4   4     1160.72     1138.50     14.01 o
   3   4   4      888.46      872.27      9.30 o
   4   4   4      464.95      477.44      5.78 o
   5   4   4       20.51       21.98      1.06 o
   6   4   4      598.42      578.33      9.47 o
   7   4   4      100.46       94.81      2.80 o
   8   4   4      197.40      180.99      4.91 o
   9   4   4      114.91      110.15      5.36 o
  10   4   4       61.19       49.40      6.50 o
  -8   5   4       11.00       15.74      5.78 o
  -7   5   4        0.89       -4.04      4.04 o
  -6   5   4       70.33       81.99      6.50 o
  -5   5   4        0.08        0.62      1.43 o
  -4   5   4      176.52      170.67      3.74 o
  -3   5   4       34.85       39.33      1.79 o
  -2   5   4      121.64      120.72      2.83 o
  -1   5   4      387.92      371.59      4.61 o
   0   5   4      360.85      385.93      5.05 o
   1   5   4     1197.79     1164.73     13.18 o
   2   5   4        2.97        5.79      0.75 o
   3   5   4     2544.29     2558.58     26.66 o
   4   5   4      400.82      436.51      5.42 o
   5   5   4      505.90      468.83      6.88 o
   6   5   4      499.49      473.31      8.06 o
   7   5   4        8.72        9.69      1.57 o
   8   5   4      123.80      134.79      5.72 o
   9   5   4        1.90       -0.99      3.15 o
  10   5   4       64.71       69.77      7.51 o
  -7   6   4       10.91        3.61      5.20 o
  -6   6   4        5.81        5.75      3.61 o
  -5   6   4       70.57       66.79      4.34 o
  -4   6   4      228.79      222.16      5.32 o
  -3   6   4        0.75       -0.40      1.40 o
  -2   6   4       48.26       53.92      2.37 o
  -1   6   4       25.93       26.51      1.35 o
   0   6   4      768.49      740.87      9.31 o
   1   6   4       77.98       87.06      2.56 o
   2   6   4      221.99      222.33      3.11 o
   3   6   4      159.41      161.22      2.53 o
   4   6   4      137.70      130.78      2.76 o
   5   6   4      678.91      679.62      9.69 o
   6   6   4        6.25        7.53      2.21 o
   7   6   4       37.52       44.62      2.27 o
   8   6   4        2.17        3.28      3.29 o
   9   6   4       17.86       20.66      5.78 o
  10   6   4       11.79       12.13      6.50 o
  -6   7   4        2.56        5.69      3.87 o
  -5   7   4       42.39       46.33      4.19 o
  -4   7   4        0.43        0.14      2.99 o
  -3   7   4       72.48       77.64      3.18 o
  -2   7   4       44.46       42.78      4.30 o
  -1   7   4      167.14      167.06      3.18 o
   0   7   4        1.06        1.90      0.77 o
   1   7   4      370.34      364.37      5.11 o
   2   7   4      601.06      570.81      7.47 o
   3   7   4      313.56      308.91      4.48 o
   4   7   4      387.70      383.36      6.01 o
   5   7   4       33.04       34.53      1.74 o
   6   7   4      172.91      175.13      4.26 o
   7   7   4        0.46        1.61      1.87 o
   8   7   4       34.28       31.74      2.84 o
   9   7   4       14.89       26.00      6.79 o
  -5   8   4        1.03        3.40      4.19 o
  -4   8   4       36.62       43.65      5.20 o
  -3   8   4       54.51       49.22      4.23 o
  -2   8   4        0.81       -1.76      3.21 o
  -1   8   4      175.32      169.04      3.68 o
   0   8   4      110.34      113.24      2.65 o
   1   8   4      105.06       96.43      4.09 o
   2   8   4       28.73       23.44      1.58 o
   3   8   4        8.99        8.01      1.73 o
   4   8   4        5.23        5.93      1.81 o
   5   8   4      158.08      154.42      3.87 o
   6   8   4       33.84       33.42      4.72 o
   7   8   4        4.91        3.24      2.78 o
   8   8   4       25.01       26.16      3.81 o
   9   8   4        0.47       -2.17      6.64 o
  -4   9   4       10.06       13.63      4.49 o
  -3   9   4        1.72        0.12      4.69 o
  -2   9   4        1.22        3.37      4.55 o
  -1   9   4      124.60      128.62      3.34 o
   0   9   4        6.27        6.78      1.54 o
   1   9   4       14.40       17.24      1.73 o
   2   9   4       19.45       19.58      2.07 o
   3   9   4       10.98       11.65      2.42 o
   4   9   4      151.12      153.26      4.79 o
   5   9   4       61.03       61.96      2.71 o
   6   9   4       36.80       41.02      3.41 o
   7   9   4       37.09       42.90      4.55 o
   8   9   4        2.24       -0.65      6.14 o
  -3  10   4        8.69        6.06      5.63 o
  -2  10   4        8.00       13.97      3.09 o
  -1  10   4       35.00       41.30      2.11 o
   0  10   4       14.32       12.49      2.10 o
   1  10   4       12.67       14.16      2.16 o
   2  10   4        8.50        4.45      2.56 o
   3  10   4       25.61       26.37      2.84 o
   4  10   4        2.14        0.96      2.56 o
   5  10   4       14.09       11.04      2.85 o
   6  10   4        5.02        5.33      3.62 o
   7  10   4        2.61        1.55      3.95 o
   0  11   4        4.61        0.12      2.19 o
   1  11   4       12.24       11.39      2.41 o
   2  11   4        0.52       -1.50      2.82 o
   3  11   4        0.64        2.24      2.97 o
   4  11   4       13.48       19.10      6.34 o
  -3 -10   5        3.13        3.04      2.74 o
  -2 -10   5        2.30        0.98      3.00 o
  -1 -10   5        3.57        6.89      2.77 o
   0 -10   5        2.56        2.26      3.69 o
   1 -10   5        1.08        3.39      3.08 o
  -6  -9   5       13.02       19.79      5.63 o
  -5  -9   5        0.32       -0.19      3.29 o
  -4  -9   5        0.27       -1.59      2.54 o
  -3  -9   5       16.18       13.22      2.36 o
  -2  -9   5       18.85       22.01      2.42 o
  -1  -9   5        0.24        1.13      2.34 o
   0  -9   5        5.01        2.81      2.33 o
   1  -9   5       26.35       17.09      2.42 o
   2  -9   5       80.10       82.79      3.36 o
   3  -9   5        7.64       10.95      3.88 o
   4  -9   5        0.51       -2.31      8.09 o
  -7  -8   5       20.24       26.19      3.61 o
  -6  -8   5        0.44        1.44      3.83 o
  -5  -8   5       16.90       16.52      3.21 o
  -4  -8   5        0.44       -2.18      3.18 o
  -3  -8   5       91.74       97.03      3.70 o
  -2  -8   5        0.87        3.07      1.92 o
  -1  -8   5       27.80       27.90      2.47 o
   0  -8   5        0.66        0.03      1.97 o
   1  -8   5       59.11       51.25      2.64 o
   2  -8   5      142.25      152.87      4.21 o
   3  -8   5        0.47       -3.03      3.23 o
   4  -8   5        1.77       -5.78      6.93 o
   5  -8   5        0.50       -2.02      8.09 o
  -8  -7   5        4.51        6.70      3.36 o
  -7  -7   5       23.10       18.74      3.08 o
  -6  -7   5       63.03       68.48      3.84 o
  -5  -7   5        4.42        1.65      1.62 o
  -4  -7   5      104.74      112.29      3.62 o
  -3  -7   5       82.39       70.79      2.59 o
  -2  -7   5      198.56      184.85      4.07 o
  -1  -7   5       56.96       63.82      2.48 o
   0  -7   5       22.55       22.16      2.10 o
   1  -7   5       34.16       32.47      2.09 o
   2  -7   5      101.73       94.35      5.11 o
   3  -7   5       69.62       66.14      2.38 o
   4  -7   5        0.56        8.67      6.50 o
   5  -7   5       30.40       29.03      7.37 o
   6  -7   5        5.57        3.47      7.37 o
  -8  -6   5        0.20       -2.67      2.88 o
  -7  -6   5      218.72      223.95      5.53 o
  -6  -6   5       85.95       89.99      3.03 o
  -5  -6   5      152.07      152.86      3.21 o
  -4  -6   5       11.67       13.86      1.39 o
  -3  -6   5       83.26       75.36      2.21 o
  -2  -6   5      241.33      247.71      3.79 o
  -1  -6   5       12.87       12.95      1.57 o
   0  -6   5       99.35      105.08      2.82 o
   1  -6   5      120.02      106.38      3.39 o
   2  -6   5      324.56      327.53      6.51 o
   3  -6   5        0.25        1.49      1.31 o
   4  -6   5       19.81       19.13      2.46 o
   5  -6   5       27.63       29.83      4.44 o
   6  -6   5        9.56        2.71      4.34 o
   7  -6   5       22.86       19.41      5.06 o
  -9  -5   5        9.21        6.75      3.25 o
  -8  -5   5       85.02       86.76      4.28 o
  -7  -5   5       18.25       17.44      2.31 o
  -6  -5   5       87.73       89.66      3.31 o
  -5  -5   5      121.44      123.41      2.70 o
  -4  -5   5      254.68      237.87      4.00 o
  -3  -5   5      533.49      533.75      6.41 o
  -2  -5   5       24.08       21.50      1.32 o
  -1  -5   5      892.92      892.29     10.15 o
   0  -5   5        6.66        6.79      0.88 o
   1  -5   5      220.81      223.73      6.13 o
   2  -5   5       47.98       50.46      2.47 o
   3  -5   5      184.07      181.86      5.25 o
   4  -5   5      242.44      239.47      5.82 o
   5  -5   5       24.15       26.17      5.27 o
   6  -5   5       17.47       16.57      4.12 o
   7  -5   5        0.00       -4.03      4.03 o
   8  -5   5       25.73       22.32      7.87 o
  -9  -4   5       32.52       39.56      4.41 o
  -8  -4   5       24.29       23.16      2.86 o
  -7  -4   5      116.71      125.89      3.86 o
  -6  -4   5       52.74       51.91      1.99 o
  -5  -4   5        9.14       10.99      1.19 o
  -4  -4   5      480.42      470.19      7.11 o
  -3  -4   5       19.81       23.21      1.03 o
  -2  -4   5      984.40      975.71     10.93 o
  -1  -4   5        5.28        5.21      0.69 o
   0  -4   5       17.60       18.62      0.77 o
   1  -4   5        6.68       10.46      0.88 o
   2  -4   5      131.82      127.12      2.23 o
   3  -4   5      270.25      281.52      4.16 o
   4  -4   5       97.40       92.96      3.18 o
   5  -4   5      152.95      163.02      6.33 o
   6  -4   5        0.04        3.06      3.39 o
   7  -4   5       30.17       28.83      4.24 o
   8  -4   5       15.00       12.21      4.23 o
   9  -4   5        5.06        7.78      4.77 o
  -9  -3   5        6.87        9.20      2.62 o
  -8  -3   5       79.86       88.80      3.31 o
  -7  -3   5      157.82      151.56      4.14 o
  -6  -3   5       91.63       90.42      3.30 o
  -5  -3   5      861.93      815.60     14.14 o
  -4  -3   5       39.23       44.80      1.48 o
  -3  -3   5     1189.95     1206.11     12.74 o
  -2  -3   5      930.33      913.22      9.62 o
  -1  -3   5      438.06      449.21      4.68 o
   0  -3   5        6.40        6.49      0.84 o
   1  -3   5      243.44      260.55      2.92 o
   2  -3   5      336.41      326.53      3.77 o
   3  -3   5       75.76       83.99      1.99 o
   4  -3   5      160.00      166.65      3.21 o
   5  -3   5      100.05       93.31      6.50 o
   6  -3   5       68.32       70.20      5.92 o
   7  -3   5        9.36        7.37      4.77 o
   8  -3   5       11.52       14.88      6.07 o
   9  -3   5       23.56       17.91      6.79 o
  -9  -2   5       17.87       16.29      2.62 o
  -8  -2   5      326.04      318.19      6.79 o
  -7  -2   5       16.56       15.76      1.62 o
  -6  -2   5      536.87      528.73      9.09 o
  -5  -2   5      159.13      149.27      3.15 o
  -4  -2   5      273.72      249.24      4.12 o
  -3  -2   5     1209.15     1188.28     21.57 o
  -2  -2   5      136.19      131.63      2.06 o
  -1  -2   5      624.27      623.05      6.62 o
   0  -2   5       25.46       30.21      0.75 o
   1  -2   5     2115.27     2155.60     22.48 o
   2  -2   5        2.31        1.84      0.51 o
   3  -2   5      644.23      728.88      7.74 o
   4  -2   5       42.49       42.44      2.51 o
   5  -2   5        5.81        6.74      1.27 o
   6  -2   5      177.33      179.57      5.66 o
   7  -2   5        0.20        6.21      4.48 o
   8  -2   5      217.25      211.61     10.69 o
   9  -2   5        0.29        1.30      5.49 o
  10  -2   5        2.90        8.09      6.36 o
  -9  -1   5       65.69       61.73      3.39 o
  -8  -1   5        0.22        1.01      1.95 o
  -7  -1   5      139.42      139.91      3.09 o
  -6  -1   5        2.58        3.46      1.15 o
  -5  -1   5      184.13      171.80      3.48 o
  -4  -1   5      136.74      123.35      2.78 o
  -3  -1   5      779.00      841.36     10.15 o
  -2  -1   5     3420.97     3410.96     39.85 o
  -1  -1   5        3.51        8.21      0.49 o
   0  -1   5      479.95      466.78      5.40 o
   1  -1   5      940.25      964.40     10.21 o
   2  -1   5      238.99      248.46      2.84 o
   3  -1   5      583.35      543.81      6.73 o
   4  -1   5       49.17       56.49      2.29 o
   5  -1   5       19.16       17.29      2.19 o
   6  -1   5       77.54       91.81      7.15 o
   7  -1   5      491.06      482.32     13.29 o
   8  -1   5        0.65        0.87      5.06 o
   9  -1   5       41.28       38.57      6.36 o
  10  -1   5       13.29        6.64      5.92 o
  -9   0   5        3.18        3.62      1.86 o
  -8   0   5      180.13      173.26      4.24 o
  -7   0   5      260.24      252.48      4.20 o
  -6   0   5      169.09      164.33      3.56 o
  -5   0   5     1110.92     1041.53     14.01 o
  -4   0   5      415.24      460.93     12.15 o
  -3   0   5      570.54      490.93      7.64 o
  -2   0   5      258.74      249.56      3.59 o
  -1   0   5       50.18       70.65      1.26 o
   0   0   5     3311.63     3237.89     35.66 o
   1   0   5     1529.56     1590.39     16.43 o
   2   0   5       12.39       12.98      0.75 o
   3   0   5      297.16      298.56      4.31 o
   4   0   5      310.13      305.35      3.93 o
   5   0   5        6.67        7.17      0.92 o
   6   0   5      502.97      506.41      9.82 o
   7   0   5      134.05      118.22      4.71 o
   8   0   5       84.74       92.42      4.54 o
   9   0   5      114.28      122.77      5.82 o
  10   0   5       10.50       11.84      5.92 o
  -9   1   5       24.65       22.35      3.91 o
  -8   1   5      137.31      128.88      5.54 o
  -7   1   5       20.89       14.05      2.00 o
  -6   1   5      216.96      222.46      5.12 o
  -5   1   5        8.92        9.23      1.36 o
  -4   1   5      592.71      586.41     11.98 o
  -3   1   5       68.29       69.25      1.44 o
  -2   1   5     1485.98     1550.75     18.54 o
  -1   1   5     1388.71     1358.39     16.15 o
   0   1   5      162.55      170.88      2.18 o
   1   1   5     3878.68     3985.17     47.88 o
   2   1   5        0.73        1.33      0.51 o
   3   1   5     4185.42     4360.07     57.79 o
   4   1   5      503.91      512.33      7.15 o
   5   1   5      283.27      282.52      5.10 o
   6   1   5      291.94      264.66      5.98 o
   7   1   5       96.11      102.97      4.91 o
   8   1   5      159.88      166.05      6.15 o
   9   1   5        2.68        6.45      3.10 o
  10   1   5       40.53       43.07      4.32 o
  -9   2   5       55.89       54.82      4.39 o
  -8   2   5        1.87        3.01      3.52 o
  -7   2   5       83.02       87.86      4.26 o
  -6   2   5       11.76       16.86      1.57 o
  -5   2   5      358.50      349.80      6.13 o
  -4   2   5      271.39      253.77      6.46 o
  -3   2   5      299.17      284.31      4.93 o
  -2   2   5      586.72      540.90      7.50 o
  -1   2   5        2.06        3.73      0.67 o
   0   2   5     2152.61     2171.14     24.00 o
   1   2   5      407.28      431.78      5.02 o
   2   2   5     3282.52     3445.80     37.91 o
   3   2   5     1588.67     1642.66     19.91 o
   4   2   5     1213.27     1204.25     17.00 o
   5   2   5      996.38     1025.34     13.35 o
   6   2   5       75.16       72.90      3.78 o
   7   2   5      323.46      308.88      8.52 o
   8   2   5        0.12        5.40      2.64 o
   9   2   5      244.21      253.69      8.01 o
  10   2   5       13.45       10.40      5.63 o
  11   2   5       90.99       98.08      8.81 o
  -9   3   5        6.30        2.46      5.92 o
  -8   3   5       20.77       30.33      3.80 o
  -7   3   5       35.97       46.92      5.99 o
  -6   3   5        7.82       10.73      1.47 o
  -5   3   5       60.10       69.79      2.24 o
  -4   3   5        2.18        2.52      1.29 o
  -3   3   5      720.24      685.22      9.67 o
  -2   3   5      394.01      411.95      5.92 o
  -1   3   5      848.19      796.65      8.88 o
   0   3   5       42.84       49.96      1.06 o
   1   3   5      715.13      665.26      7.60 o
   2   3   5      818.48      795.09      9.02 o
   3   3   5      550.32      567.43      6.56 o
   4   3   5     2618.24     2646.07     33.38 o
   5   3   5       55.71       65.23      1.67 o
   6   3   5      475.90      450.95     10.59 o
   7   3   5        0.50        2.29      2.50 o
   8   3   5       56.36       66.82      3.08 o
   9   3   5       43.94       55.20      4.06 o
  10   3   5        0.59        5.34      6.07 o
  11   3   5       16.59       21.81      6.64 o
  -8   4   5       10.50        2.17      5.20 o
  -7   4   5       10.33       10.98      3.37 o
  -6   4   5      171.48      156.02      4.08 o
  -5   4   5       14.84       11.34      1.43 o
  -4   4   5      784.31      749.86     12.08 o
  -3   4   5       51.40       53.21      2.31 o
  -2   4   5      577.67      570.82      8.22 o
  -1   4   5       74.10       75.23      1.29 o
   0   4   5     1291.59     1293.13     14.52 o
   1   4   5     1718.55     1769.99     21.19 o
   2   4   5      101.62      104.39      1.77 o
   3   4   5     4834.25     4948.05     54.36 o
   4   4   5        9.43       10.50      0.84 o
   5   4   5     1239.09     1205.21     48.00 o
   6   4   5       89.75       86.16      2.65 o
   7   4   5       85.75       87.68      3.41 o
   8   4   5      112.44      112.38      3.99 o
   9   4   5        8.56        5.03      3.43 o
  10   4   5       39.43       45.07      6.93 o
  -8   5   5        1.01        4.62      5.06 o
  -7   5   5       48.87       57.06      6.36 o
  -6   5   5        2.48        5.70      3.35 o
  -5   5   5        2.45        2.49      1.50 o
  -4   5   5      113.52      109.61      3.05 o
  -3   5   5       15.44       12.79      1.40 o
  -2   5   5      379.28      367.90      9.03 o
  -1   5   5       92.70       86.64      1.50 o
   0   5   5      508.06      482.90      5.81 o
   1   5   5       20.20       18.64      1.11 o
   2   5   5     1223.86     1209.19     13.71 o
   3   5   5      111.79      114.02      1.95 o
   4   5   5       79.38       79.49      1.70 o
   5   5   5       67.14       72.12      2.01 o
   6   5   5       47.17       41.49      2.15 o
   7   5   5      229.93      252.85      5.04 o
   8   5   5       47.66       42.71      5.99 o
   9   5   5       36.23       38.13      5.92 o
  10   5   5        1.87        7.80      6.21 o
  -7   6   5        0.22       -2.60      5.20 o
  -6   6   5       13.29       14.34      3.88 o
  -5   6   5       39.02       43.01      6.64 o
  -4   6   5      139.72      142.86      4.63 o
  -3   6   5      262.48      259.69      7.59 o
  -2   6   5       13.53       15.22      1.57 o
  -1   6   5      385.60      359.86      4.93 o
   0   6   5        2.21        1.86      0.90 o
   1   6   5      765.58      751.74      9.43 o
   2   6   5       86.23       90.47      1.84 o
   3   6   5       71.00       67.36      1.79 o
   4   6   5      343.08      342.11      5.37 o
   5   6   5       71.74       67.36      2.10 o
   6   6   5      520.76      506.35     10.01 o
   7   6   5        0.93        1.63      1.88 o
   8   6   5       63.06       67.99      4.46 o
   9   6   5       11.26       16.18      6.36 o
  10   6   5        7.46        7.22      6.50 o
  -6   7   5       20.40       28.39      4.27 o
  -5   7   5       44.30       48.59      4.69 o
  -4   7   5       81.67       80.41      4.68 o
  -3   7   5        9.10        5.95      3.29 o
  -2   7   5       80.98       81.53      3.26 o
  -1   7   5       38.41       33.99      1.36 o
   0   7   5      138.84      159.18      2.89 o
   1   7   5       61.86       71.89      2.27 o
   2   7   5      235.19      223.17      3.55 o
   3   7   5       11.18       13.17      1.33 o
   4   7   5      216.35      215.73      3.97 o
   5   7   5       94.04       90.33      2.59 o
   6   7   5       23.86       26.96      2.27 o
   7   7   5      159.68      157.27      4.11 o
   8   7   5       12.84       17.91      5.92 o
   9   7   5       18.14       19.07      6.79 o
  -5   8   5       14.26       15.17      4.17 o
  -4   8   5        9.72       11.37      4.69 o
  -3   8   5       83.67       85.02      4.75 o
  -2   8   5       22.42       16.67      3.25 o
  -1   8   5       27.30       24.93      1.54 o
   0   8   5       67.14       61.86      2.76 o
   1   8   5       42.99       42.08      1.65 o
   2   8   5      159.86      162.33      3.04 o
   3   8   5        4.16        5.28      1.86 o
   4   8   5      258.58      247.12      6.23 o
   5   8   5       13.13       18.77      2.27 o
   6   8   5       35.31       36.82      2.81 o
   7   8   5       15.88       15.10      2.69 o
   8   8   5        0.20        2.60      6.07 o
   9   8   5       17.81       23.26      7.37 o
  -4   9   5       80.41       80.02      5.65 o
  -3   9   5       61.95       69.52      5.23 o
  -2   9   5        9.21        9.80      2.76 o
  -1   9   5       49.40       47.10      2.07 o
   0   9   5        2.95        1.39      1.77 o
   1   9   5      155.49      154.41      4.49 o
   2   9   5       35.65       33.93      2.23 o
   3   9   5        2.29        2.66      1.93 o
   4   9   5        1.27        2.36      1.93 o
   5   9   5       13.76       16.63      2.29 o
   6   9   5       43.61       47.01      3.31 o
   7   9   5        1.84        2.78      3.45 o
   8   9   5       32.52       32.50      7.37 o
  -2  10   5        0.63        2.24      3.02 o
  -1  10   5        1.71        2.14      2.81 o
   0  10   5        5.71        3.76      2.01 o
   1  10   5       12.23       16.09      2.17 o
   2  10   5        1.60        1.82      2.43 o
   3  10   5        3.13        1.12      2.52 o
   4  10   5        5.41        5.03      2.52 o
   5  10   5       18.37       16.79      2.89 o
   6  10   5        0.18       -2.13      3.72 o
   7  10   5        7.66        9.23      4.09 o
   0  11   5        0.41       -1.84      2.49 o
   1  11   5        7.12       10.47      2.39 o
   2  11   5       98.53      102.71      4.26 o
   3  11   5       17.00       16.69      7.64 o
   4  11   5        0.98       -2.06      2.97 o
  -2 -10   6        1.14        0.33      3.05 o
  -1 -10   6        8.78        6.76      3.02 o
   0 -10   6        6.42       15.91      4.05 o
  -5  -9   6        5.45        7.12      3.83 o
  -4  -9   6        2.91        4.39      3.66 o
  -3  -9   6       10.77       14.92      2.76 o
  -2  -9   6        2.38       -0.52      2.30 o
  -1  -9   6       34.16       37.00      2.96 o
   0  -9   6        5.43        8.98      2.61 o
   1  -9   6        0.31        2.68      2.50 o
   2  -9   6        0.34       -0.66      3.25 o
   3  -9   6        3.06        0.43      7.94 o
  -6  -8   6       34.30       38.94      3.91 o
  -5  -8   6        0.14        2.75      3.37 o
  -4  -8   6       27.01       31.79      4.04 o
  -3  -8   6        7.46        6.23      2.29 o
  -2  -8   6       50.71       51.61      2.56 o
  -1  -8   6        9.17       11.29      2.36 o
   0  -8   6       31.70       31.35      2.52 o
   1  -8   6        0.53        5.48      2.12 o
   2  -8   6       57.83       49.23      5.76 o
   3  -8   6       36.11       41.63      2.58 o
   4  -8   6        9.42       19.07      7.80 o
   5  -8   6        7.29       10.11      7.66 o
  -7  -7   6       23.77       29.42      4.33 o
  -6  -7   6        0.27        0.91      2.27 o
  -5  -7   6       40.74       45.92      2.76 o
  -4  -7   6      107.56      113.64      7.89 o
  -3  -7   6       93.06       90.00      4.35 o
  -2  -7   6      123.44      135.69      4.02 o
  -1  -7   6       14.94       14.93      1.90 o
   0  -7   6        1.84        5.23      1.91 o
   1  -7   6        2.69        1.78      1.85 o
   2  -7   6       26.49       30.18      2.16 o
   3  -7   6        3.89        5.98      1.66 o
   4  -7   6        7.38        3.47      7.08 o
   5  -7   6       11.75       23.40      7.22 o
   6  -7   6        1.01        0.87      7.80 o
  -8  -6   6       20.94       26.15      3.47 o
  -7  -6   6        7.19        6.15      2.52 o
  -6  -6   6       79.86       82.66      3.80 o
  -5  -6   6       11.64       15.55      1.65 o
  -4  -6   6      135.55      131.15      2.96 o
  -3  -6   6        1.72        2.76      0.81 o
  -2  -6   6      194.79      186.77      5.69 o
  -1  -6   6       14.85       15.82      1.66 o
   0  -6   6       24.28       20.19      1.88 o
   1  -6   6      132.17      120.90      3.41 o
   2  -6   6        1.71       -1.64      2.29 o
   3  -6   6      114.27      107.05      3.05 o
   4  -6   6        0.73        1.57      6.50 o
   5  -6   6        6.63        9.66      4.48 o
   6  -6   6        4.39        2.94      4.38 o
   7  -6   6        9.91       13.11      4.89 o
  -8  -5   6        0.27        3.36      2.77 o
  -7  -5   6      158.46      164.62      4.75 o
  -6  -5   6       70.82       75.50      3.36 o
  -5  -5   6      249.94      245.27      5.27 o
  -4  -5   6      158.53      153.82      3.19 o
  -3  -5   6       19.79       19.26      1.13 o
  -2  -5   6      273.39      274.00      3.68 o
  -1  -5   6      287.56      308.11      4.00 o
   0  -5   6      344.21      341.52      5.73 o
   1  -5   6        1.51        2.17      1.30 o
   2  -5   6      118.16      112.66      2.77 o
   3  -5   6       10.30        4.52      1.64 o
   4  -5   6        4.69        5.13      3.22 o
   5  -5   6        0.83       -3.20      3.41 o
   6  -5   6       18.30       18.98      6.36 o
   7  -5   6       27.15       31.94      4.95 o
   8  -5   6        6.71        7.27      4.93 o
  -9  -4   6        2.70        0.46      2.99 o
  -8  -4   6      127.37      130.85      6.57 o
  -7  -4   6       87.73       93.00      3.48 o
  -6  -4   6       70.70       70.72      2.59 o
  -5  -4   6      383.09      373.80      6.16 o
  -4  -4   6        1.48        2.83      1.21 o
  -3  -4   6      343.65      338.67      4.31 o
  -2  -4   6        6.28        8.15      0.85 o
  -1  -4   6      604.63      572.15      8.09 o
   0  -4   6      226.50      252.21      3.10 o
   1  -4   6      116.50      106.94      1.95 o
   2  -4   6      177.69      165.95      4.63 o
   3  -4   6       33.12       36.06      1.48 o
   4  -4   6      115.23      113.79      8.38 o
   5  -4   6        2.87        2.92      3.83 o
   6  -4   6      139.83      142.35      6.47 o
   7  -4   6       12.43       10.04      3.98 o
   8  -4   6       16.19       19.43      4.70 o
   9  -4   6       10.38       14.36      4.89 o
  -9  -3   6        9.57        5.91      2.91 o
  -8  -3   6       94.76       88.08      5.56 o
  -7  -3   6       34.35       31.99      2.26 o
  -6  -3   6      303.73      312.64      7.98 o
  -5  -3   6      100.94       93.93      2.62 o
  -4  -3   6      182.84      174.01      3.06 o
  -3  -3   6        2.72        4.47      0.81 o
  -2  -3   6      619.14      647.59      7.44 o
  -1  -3   6     1025.98     1031.53     11.53 o
   0  -3   6      179.93      191.23      2.57 o
   1  -3   6      182.45      184.96      3.15 o
   2  -3   6        5.59        8.36      1.10 o
   3  -3   6      175.50      171.03      2.51 o
   4  -3   6       38.49       40.01      4.33 o
   5  -3   6      103.48      101.40      6.93 o
   6  -3   6       49.59       44.92      5.34 o
   7  -3   6       37.55       38.86      5.78 o
   8  -3   6       58.26       60.52      6.93 o
   9  -3   6        0.11       -2.02      6.07 o
  -9  -2   6       78.63       83.45      4.11 o
  -8  -2   6        0.17        0.27      2.27 o
  -7  -2   6      105.93      104.94      4.01 o
  -6  -2   6       87.60       81.79      2.46 o
  -5  -2   6      524.89      504.78      8.15 o
  -4  -2   6      349.27      310.26      6.34 o
  -3  -2   6      759.91      765.38     10.28 o
  -2  -2   6      439.78      392.93      5.08 o
  -1  -2   6        7.96        9.44      0.77 o
   0  -2   6      968.02      929.74      9.26 o
   1  -2   6      618.38      653.95     12.56 o
   2  -2   6        8.78       17.97      0.65 o
   3  -2   6      133.99      135.01      1.70 o
   4  -2   6      199.84      206.86      2.85 o
   5  -2   6      110.74      101.01      6.50 o
   6  -2   6      144.92      132.02      8.09 o
   7  -2   6        2.32        0.43      4.48 o
   8  -2   6        2.53        2.74      5.34 o
   9  -2   6       40.12       50.12      6.93 o
  10  -2   6        2.76       -2.74      6.79 o
  -9  -1   6        0.23       -0.97      2.32 o
  -8  -1   6      107.37      105.50      3.93 o
  -7  -1   6      109.60       96.00      3.20 o
  -6  -1   6      363.16      361.49      7.78 o
  -5  -1   6      297.04      283.07      4.66 o
  -4  -1   6      152.40      144.85      2.66 o
  -3  -1   6     1134.43     1115.30     13.39 o
  -2  -1   6       14.93       14.09      1.45 o
  -1  -1   6     1615.70     1624.75     18.11 o
   0  -1   6       97.34       92.34      1.47 o
   1  -1   6      283.10      298.00      3.89 o
   2  -1   6     2800.63     2813.05     30.97 o
   3  -1   6     3073.52     3217.92     35.08 o
   4  -1   6     1454.56     1478.44     17.82 o
   5  -1   6       21.71       22.15      1.56 o
   6  -1   6      309.81      287.46      7.83 o
   7  -1   6      280.00      271.22      7.77 o
   8  -1   6      203.09      203.09     10.83 o
   9  -1   6       46.75       56.91      6.93 o
  10  -1   6       13.86       18.78      6.36 o
  -9   0   6       42.60       45.34      4.41 o
  -8   0   6       59.45       64.27      2.58 o
  -7   0   6        5.38        9.27      1.49 o
  -6   0   6        4.04        2.90      1.07 o
  -5   0   6       65.59       63.49      1.74 o
  -4   0   6      273.54      260.45      4.51 o
  -3   0   6      201.96      183.63      2.85 o
  -2   0   6      641.21      590.05      8.90 o
  -1   0   6        6.25        4.61      0.57 o
   0   0   6      897.94      962.63     10.85 o
   1   0   6     1086.88     1122.82     11.70 o
   2   0   6      389.94      438.96      6.27 o
   3   0   6      500.80      523.20      7.36 o
   4   0   6     1108.36     1129.05     13.71 o
   5   0   6      404.51      369.46      6.28 o
   6   0   6       95.59       84.85      3.75 o
   7   0   6       53.50       59.86      3.47 o
   8   0   6        1.33        0.75      3.61 o
   9   0   6       45.17       51.71      6.79 o
  10   0   6       17.59       21.38      6.36 o
  -9   1   6       11.97       13.90      2.00 o
  -8   1   6       17.51       20.04      1.67 o
  -7   1   6      141.29      138.89      4.17 o
  -6   1   6        1.77        1.70      1.00 o
  -5   1   6      752.26      708.73     11.01 o
  -4   1   6      162.71      151.49      3.92 o
  -3   1   6     1024.22      970.53     13.19 o
  -2   1   6      189.46      147.76      2.17 o
  -1   1   6      298.47      295.92      3.86 o
   0   1   6     1220.23     1248.28     13.94 o
   1   1   6       63.32       65.32      1.43 o
   2   1   6     3666.09     3775.02     41.49 o
   3   1   6      165.33      159.74      2.67 o
   4   1   6      588.70      596.97      7.69 o
   5   1   6      718.08      685.44      9.79 o
   6   1   6      244.76      243.44      6.82 o
   7   1   6      326.51      308.86      8.57 o
   8   1   6       10.35       10.53      2.95 o
   9   1   6       80.83       84.72      6.28 o
  10   1   6       23.58       21.22      3.99 o
  -9   2   6        1.67       -2.44      3.76 o
  -8   2   6       79.26       87.50      5.30 o
  -7   2   6       13.16       18.43      3.52 o
  -6   2   6       72.25       77.03      2.83 o
  -5   2   6      100.44      100.14      3.02 o
  -4   2   6       48.13       45.85      2.49 o
  -3   2   6      201.30      196.42      3.18 o
  -2   2   6        2.53        3.68      0.51 o
  -1   2   6     1967.97     1938.01     23.18 o
   0   2   6      126.16      139.94      1.98 o
   1   2   6     4360.68     4519.19     49.71 o
   2   2   6      393.80      434.57      5.09 o
   3   2   6      315.95      306.92      4.08 o
   4   2   6      677.31      644.71      8.09 o
   5   2   6      120.42      119.33      3.97 o
   6   2   6      482.67      451.70     11.00 o
   7   2   6       20.45       18.24      2.77 o
   8   2   6      119.87      122.08      5.18 o
   9   2   6        6.06        1.31      3.09 o
  10   2   6        9.51        4.62      6.21 o
  -8   3   6       21.65       20.51      5.92 o
  -7   3   6      106.67      102.57      8.09 o
  -6   3   6      114.98      120.54      3.62 o
  -5   3   6        9.00        8.15      1.56 o
  -4   3   6      397.50      383.57      5.71 o
  -3   3   6       73.70       73.10      1.60 o
  -2   3   6      862.32      773.68     10.66 o
  -1   3   6      169.97      153.34      2.33 o
   0   3   6     1171.31     1126.93     13.67 o
   1   3   6     1495.38     1548.56     17.29 o
   2   3   6      910.89      897.05     16.20 o
   3   3   6      357.88      365.97      4.85 o
   4   3   6       45.57       50.09      1.33 o
   5   3   6     1442.22     1444.61     23.14 o
   6   3   6       83.73       76.27      3.82 o
   7   3   6      445.29      433.38     11.28 o
   8   3   6       41.24       41.29      3.40 o
   9   3   6       42.20       36.52      3.99 o
  10   3   6       26.53       23.40      6.21 o
  -8   4   6       13.64       16.61      5.92 o
  -7   4   6       62.64       71.10      4.91 o
  -6   4   6        0.64        1.50      3.32 o
  -5   4   6      157.39      161.77      5.82 o
  -4   4   6       30.85       30.15      1.88 o
  -3   4   6      131.97      130.05      2.54 o
  -2   4   6      351.44      362.51      6.09 o
  -1   4   6      806.33      807.59     14.61 o
   0   4   6     2225.49     2183.73     26.11 o
   1   4   6      441.36      475.71      6.08 o
   2   4   6      275.61      255.50      3.30 o
   3   4   6       38.27       55.87      1.31 o
   4   4   6      581.52      573.57      7.38 o
   5   4   6      209.51      204.38      5.65 o
   6   4   6      161.53      138.60      5.06 o
   7   4   6      142.50      126.77      4.04 o
   8   4   6        9.89       14.26      3.54 o
   9   4   6       12.75       16.61      3.47 o
  10   4   6        3.49        3.18      6.21 o
  -7   5   6        0.37       -2.89      5.06 o
  -6   5   6      108.69      112.04     15.31 o
  -5   5   6       25.64       31.38      2.79 o
  -4   5   6      416.43      397.71      7.12 o
  -3   5   6      727.13      699.87     11.43 o
  -2   5   6       59.36       54.60      1.78 o
  -1   5   6      284.69      247.83      3.77 o
   0   5   6        6.78        9.20      1.70 o
   1   5   6      312.73      315.84      4.04 o
   2   5   6       17.14       22.02      1.12 o
   3   5   6      913.50      931.18     10.06 o
   4   5   6        8.98        9.29      0.99 o
   5   5   6     1172.38     1098.58     18.22 o
   6   5   6      148.75      147.29      3.51 o
   7   5   6        0.18        1.48      2.04 o
   8   5   6      115.84      133.29      5.96 o
   9   5   6        0.79       -3.47      5.63 o
  10   5   6       75.00       70.20      7.80 o
  -7   6   6       24.15       29.03      6.07 o
  -6   6   6       35.10       35.53      5.92 o
  -5   6   6       21.41       34.10      3.82 o
  -4   6   6      130.36      130.66      4.51 o
  -3   6   6       11.08        7.87      1.65 o
  -2   6   6      205.23      212.50      3.79 o
  -1   6   6        1.26        2.23      0.96 o
   0   6   6      256.23      250.21      3.71 o
   1   6   6      273.24      267.79      3.90 o
   2   6   6      352.18      339.82      5.72 o
   3   6   6      320.67      325.71      4.59 o
   4   6   6      454.99      437.43      6.62 o
   5   6   6      252.93      272.86      4.63 o
   6   6   6       25.19       23.87      2.25 o
   7   6   6       55.16       57.27      3.13 o
   8   6   6       20.66       27.19      3.71 o
   9   6   6       49.55       47.52      6.79 o
  10   6   6       29.12       38.28      7.37 o
  -6   7   6        0.47        1.73      4.91 o
  -5   7   6       21.26       24.23      4.27 o
  -4   7   6        6.24       10.00      4.26 o
  -3   7   6      186.28      185.07      5.10 o
  -2   7   6       73.68       71.74      2.33 o
  -1   7   6        8.98       10.63      1.21 o
   0   7   6       66.92       59.55      2.00 o
   1   7   6       72.37       70.12      1.96 o
   2   7   6      132.38      128.48      2.54 o
   3   7   6       40.03       39.71      1.51 o
   4   7   6        6.38        5.82      1.60 o
   5   7   6        0.60        0.23      1.44 o
   6   7   6       95.12       90.09      3.14 o
   7   7   6       23.04       25.64      2.36 o
   8   7   6       14.71       17.04      6.50 o
   9   7   6       16.99       19.50      6.50 o
  -5   8   6        0.26       -1.71      4.30 o
  -4   8   6       52.43       51.45      3.25 o
  -3   8   6       32.55       37.00      2.84 o
  -2   8   6       34.24       36.63      2.69 o
  -1   8   6        8.60        7.17      1.39 o
   0   8   6       43.32       43.13      1.74 o
   1   8   6       85.53       82.40      2.92 o
   2   8   6       22.38       19.81      1.71 o
   3   8   6       28.61       27.44      2.05 o
   4   8   6        5.97        4.13      1.79 o
   5   8   6      142.98      147.25      3.84 o
   6   8   6       40.18       43.15      3.06 o
   7   8   6       23.51       23.30      2.93 o
   8   8   6       37.03       31.92      6.93 o
   9   8   6        0.01       -0.87      7.08 o
  -4   9   6        1.45        3.94      2.82 o
  -3   9   6        4.30        4.27      2.79 o
  -2   9   6        7.35        5.08      2.61 o
  -1   9   6        0.10        0.40      1.56 o
   0   9   6        7.40        6.60      1.83 o
   1   9   6        5.02        4.77      1.64 o
   2   9   6       26.42       29.64      1.96 o
   3   9   6       12.81       14.65      2.84 o
   4   9   6        2.23       -0.83      2.06 o
   5   9   6        1.31       -0.17      2.12 o
   6   9   6        5.36        6.61      2.69 o
   7   9   6        9.99       11.18      5.13 o
   8   9   6        2.03        2.74      7.37 o
  -2  10   6        0.14        0.48      2.98 o
  -1  10   6       36.50       41.59      3.34 o
   0  10   6       19.00       23.72      2.63 o
   1  10   6       46.21       44.05      2.50 o
   2  10   6       23.49       21.73      2.82 o
   3  10   6       17.70       10.62      2.76 o
   4  10   6        5.72        5.75      2.56 o
   5  10   6        3.40       -0.23      2.37 o
   6  10   6       51.81       46.95      4.59 o
   1  11   6        0.44        2.09      2.24 o
   2  11   6        0.04        2.21      2.74 o
   3  11   6        0.77        1.48      5.98 o
   4  11   6        2.33        5.58      2.95 o
  -4  -9   7        4.77       11.25      3.83 o
  -3  -9   7        1.12       -1.68      2.53 o
  -2  -9   7       22.03       19.84      2.78 o
  -1  -9   7        0.12       -2.52      2.52 o
   0  -9   7        0.42       -0.81      2.53 o
   1  -9   7        5.55       -1.45      2.50 o
   2  -9   7       16.54       13.32      2.94 o
  -6  -8   7       13.45       14.73      3.51 o
  -5  -8   7       16.03       21.12      3.62 o
  -4  -8   7        1.77        2.06      3.10 o
  -3  -8   7        7.07       12.45      2.45 o
  -2  -8   7        0.21        2.98      2.27 o
  -1  -8   7       12.58       13.12      2.52 o
   0  -8   7        1.40        3.45      2.27 o
   1  -8   7       24.87       21.12      2.46 o
   2  -8   7        1.89        1.24      2.98 o
   3  -8   7        1.16        1.15      7.08 o
   4  -8   7        0.61        4.77      8.09 o
  -7  -7   7        3.59        7.32      3.41 o
  -6  -7   7       68.16       72.64      3.35 o
  -5  -7   7        2.05        5.08      2.34 o
  -4  -7   7       43.27       41.26      3.61 o
  -3  -7   7        1.88        2.75      2.05 o
  -2  -7   7      106.95       94.05      3.48 o
  -1  -7   7       65.81       72.92      3.90 o
   0  -7   7        2.54        3.53      1.94 o
   1  -7   7       20.61       21.55      2.25 o
   2  -7   7       14.23        6.97      2.00 o
   3  -7   7       75.05       72.15      3.38 o
   4  -7   7        0.41        0.29      7.08 o
   5  -7   7        0.18       -6.79      6.79 o
   6  -7   7        2.83       -4.91      7.94 o
  -7  -6   7       96.21      102.66      4.92 o
  -6  -6   7        0.20        0.41      1.87 o
  -5  -6   7       97.07       99.91      3.91 o
  -4  -6   7       69.43       83.77      2.56 o
  -3  -6   7       67.60       65.89      2.43 o
  -2  -6   7      354.91      329.55      8.72 o
  -1  -6   7        0.51       -0.43      1.51 o
   0  -6   7       71.50       76.42      6.09 o
   1  -6   7        6.58       12.09      3.33 o
   2  -6   7        2.70        4.01      1.82 o
   3  -6   7       20.97       26.12      3.18 o
   4  -6   7       33.09       29.92      4.33 o
   5  -6   7        1.02        1.48      4.40 o
   6  -6   7        5.29        7.53      4.64 o
   7  -6   7       32.30       46.06      5.88 o
  -8  -5   7       27.46       30.87      3.68 o
  -7  -5   7       50.60       50.70      3.57 o
  -6  -5   7       11.68       15.85      3.81 o
  -5  -5   7       50.96       59.81      2.08 o
  -4  -5   7       44.67       41.37      2.28 o
  -3  -5   7      108.06      107.01      2.54 o
  -2  -5   7      208.50      194.05      3.78 o
  -1  -5   7       19.50       21.61      1.62 o
   0  -5   7        2.80        6.70      1.45 o
   1  -5   7       34.87       37.18      1.92 o
   2  -5   7       45.25       51.30      2.00 o
   3  -5   7      162.28      129.44      3.63 o
   4  -5   7       73.27       68.05      4.57 o
   5  -5   7        7.13        3.06      3.77 o
   6  -5   7       11.49        9.32      4.19 o
   7  -5   7        1.16        0.44      4.64 o
   8  -5   7        1.55        1.92      4.99 o
  -8  -4   7       27.55       29.46      3.42 o
  -7  -4   7       14.75       17.79      2.52 o
  -6  -4   7      125.58      125.32      5.56 o
  -5  -4   7       93.31       82.67      2.51 o
  -4  -4   7      805.20      804.20     11.10 o
  -3  -4   7       18.90       16.86      1.17 o
  -2  -4   7      415.83      397.83      4.93 o
  -1  -4   7      685.86      705.60      8.18 o
   0  -4   7       43.58       40.59      1.52 o
   1  -4   7      646.51      651.06      9.02 o
   2  -4   7       17.21       14.63      1.26 o
   3  -4   7      129.80      123.38      2.86 o
   4  -4   7        3.86        1.86      1.20 o
   5  -4   7        2.72        4.06      3.39 o
   6  -4   7        5.42        4.69      3.68 o
   7  -4   7       30.81       28.41      4.57 o
   8  -4   7       11.84       14.88      4.80 o
  -9  -3   7       24.40       26.65      3.39 o
  -8  -3   7       12.22       11.67      2.97 o
  -7  -3   7       78.59       84.25      3.85 o
  -6  -3   7        0.25       -0.30      1.52 o
  -5  -3   7       50.23       53.69      1.76 o
  -4  -3   7      161.87      161.52      3.06 o
  -3  -3   7      114.90      108.22      2.31 o
  -2  -3   7      395.92      386.17      4.72 o
  -1  -3   7       51.51       45.89      1.23 o
   0  -3   7       42.91       38.22      0.95 o
   1  -3   7      165.53      161.97      2.68 o
   2  -3   7      266.07      264.76      3.27 o
   3  -3   7      163.41      156.15      3.64 o
   4  -3   7      142.39      138.29      3.85 o
   5  -3   7      183.99      159.03      8.52 o
   6  -3   7       35.35       33.51      5.34 o
   7  -3   7       39.28       33.37      5.78 o
   8  -3   7        2.51        6.93      5.78 o
   9  -3   7       24.42       27.44      6.93 o
  -9  -2   7        1.75        0.64      2.73 o
  -8  -2   7       73.67       79.12      3.95 o
  -7  -2   7        4.54        4.44      2.08 o
  -6  -2   7      123.28      126.41      3.21 o
  -5  -2   7        9.24       10.22      1.52 o
  -4  -2   7      257.33      230.79      3.71 o
  -3  -2   7      221.74      202.25      3.44 o
  -2  -2   7       51.90       54.10      1.51 o
  -1  -2   7      788.17      791.68      9.77 o
   0  -2   7       99.86      112.80      2.46 o
   1  -2   7     1244.86     1309.66     14.69 o
   2  -2   7      302.64      293.97      3.70 o
   3  -2   7       21.43       21.28      1.07 o
   4  -2   7      719.60      726.03     13.19 o
   5  -2   7       25.26       23.44      2.21 o
   6  -2   7      229.76      211.18      9.97 o
   7  -2   7       15.14       19.79      5.06 o
   8  -2   7       33.96       37.56      6.21 o
   9  -2   7        6.34        1.16      6.21 o
  -9  -1   7       60.65       62.78      3.56 o
  -8  -1   7       22.91       19.90      2.56 o
  -7  -1   7       74.63       81.89      4.63 o
  -6  -1   7      137.77      137.43      3.23 o
  -5  -1   7        6.26        4.33      1.20 o
  -4  -1   7      232.84      203.29      3.50 o
  -3  -1   7        7.81       11.34      0.94 o
  -2  -1   7      370.10      308.97      4.53 o
  -1  -1   7       54.98       46.74      1.51 o
   0  -1   7      905.75      851.71      9.72 o
   1  -1   7      214.67      206.97      2.74 o
   2  -1   7      272.54      264.48      3.66 o
   3  -1   7      749.28      734.99      9.17 o
   4  -1   7       77.61       83.91      1.63 o
   5  -1   7       91.72       94.04      3.74 o
   6  -1   7       20.36       21.59      2.43 o
   7  -1   7       43.05       40.59      5.34 o
   8  -1   7        6.97       10.40      5.34 o
   9  -1   7        8.45        9.82      6.21 o
  10  -1   7        4.72        3.90      6.36 o
  -9   0   7        4.87        2.26      2.45 o
  -8   0   7       48.30       54.07      3.17 o
  -7   0   7      157.88      146.70      3.65 o
  -6   0   7       56.41       64.74      2.00 o
  -5   0   7      247.20      237.08      5.77 o
  -4   0   7       30.78       28.83      1.25 o
  -3   0   7      759.10      725.37      9.76 o
  -2   0   7     1076.10     1049.53     13.85 o
  -1   0   7     1835.91     1906.96     22.81 o
   0   0   7     1633.72     1681.77     17.48 o
   1   0   7      575.28      608.76      6.55 o
   2   0   7     2781.92     2947.85     34.99 o
   3   0   7       31.48       29.30      1.11 o
   4   0   7     1559.41     1615.89     19.48 o
   5   0   7       18.14       15.63      1.84 o
   6   0   7      269.49      265.06      7.38 o
   7   0   7      356.46      360.78      9.69 o
   8   0   7       19.22       20.77      3.23 o
   9   0   7      134.59      117.29      8.81 o
  10   0   7        9.41       12.86      6.36 o
  -9   1   7       19.92       24.42      4.12 o
  -8   1   7      195.68      190.37      5.99 o
  -7   1   7        3.71        3.39      1.59 o
  -6   1   7      132.61      135.63      4.42 o
  -5   1   7       61.05       65.87      2.04 o
  -4   1   7       90.51       92.32      3.19 o
  -3   1   7      690.17      624.97      9.70 o
  -2   1   7       22.25       18.21      0.99 o
  -1   1   7      374.63      353.47      4.57 o
   0   1   7        8.01        9.94      0.80 o
   1   1   7     1290.26     1258.46     14.11 o
   2   1   7      156.76      146.04      2.19 o
   3   1   7     1208.96     1176.61     16.32 o
   4   1   7      162.83      158.91      2.82 o
   5   1   7       55.72       55.17      1.97 o
   6   1   7      395.75      375.60      9.74 o
   7   1   7       12.22       16.64      2.67 o
   8   1   7       59.47       58.18      3.75 o
   9   1   7        6.80        7.26      3.42 o
  10   1   7        7.87       21.96      6.93 o
  -8   2   7        5.53        7.79      2.53 o
  -7   2   7       45.70       50.68      3.98 o
  -6   2   7      144.84      131.29      3.48 o
  -5   2   7      250.73      262.63      4.71 o
  -4   2   7      535.91      520.20      8.28 o
  -3   2   7      342.61      332.62      5.01 o
  -2   2   7      821.46      811.23     10.83 o
  -1   2   7      226.38      234.89      3.26 o
   0   2   7     1177.74     1168.13     14.14 o
   1   2   7      953.51      927.62     11.58 o
   2   2   7     1490.66     1516.65     16.95 o
   3   2   7      578.32      583.74      6.76 o
   4   2   7      417.06      432.93      5.63 o
   5   2   7      510.90      495.19     12.10 o
   6   2   7        0.10       -1.18      2.12 o
   7   2   7      199.71      186.89      6.21 o
   8   2   7       42.12       41.98      4.69 o
   9   2   7       55.31       59.73      4.23 o
  10   2   7       10.40        1.30      5.78 o
  -8   3   7       40.91       45.74      4.91 o
  -7   3   7       94.47       96.16      3.18 o
  -6   3   7       10.33       13.03      1.59 o
  -5   3   7      306.47      311.92      5.48 o
  -4   3   7       16.99       12.91      1.20 o
  -3   3   7     1763.43     1703.47     22.92 o
  -2   3   7      465.25      463.24      6.67 o
  -1   3   7       62.63       61.51      1.65 o
   0   3   7      209.37      199.28      2.91 o
   1   3   7      441.19      443.81      5.69 o
   2   3   7     2455.37     2541.77     33.32 o
   3   3   7      282.15      303.48      3.80 o
   4   3   7      826.81      863.17     14.41 o
   5   3   7       56.57       52.90      3.10 o
   6   3   7      418.57      380.53     10.06 o
   7   3   7       19.48       15.64      2.88 o
   8   3   7       34.17       42.73      3.57 o
   9   3   7       52.78       57.29      6.50 o
  10   3   7       11.60       17.62      6.21 o
  -8   4   7       29.04       37.48      2.65 o
  -7   4   7        0.17        0.40      2.21 o
  -6   4   7      111.56      118.47      4.12 o
  -5   4   7        4.13        4.83      2.09 o
  -4   4   7      185.52      189.52      3.48 o
  -3   4   7      535.53      527.50      7.65 o
  -2   4   7       32.70       30.62      1.52 o
  -1   4   7      305.08      279.25      5.57 o
   0   4   7       41.83       35.04      1.16 o
   1   4   7      182.32      160.55      2.54 o
   2   4   7       16.89       21.99      0.96 o
   3   4   7      275.98      267.03      3.49 o
   4   4   7        7.63        5.96      0.89 o
   5   4   7      321.81      317.04      6.48 o
   6   4   7      129.59      123.01      4.95 o
   7   4   7      120.98      122.81      5.20 o
   8   4   7      145.02      147.47      5.96 o
   9   4   7        2.19        3.59      3.30 o
  10   4   7       32.58       40.16      7.22 o
  -7   5   7       39.06       45.21      2.96 o
  -6   5   7       31.17       27.98      3.69 o
  -5   5   7       23.37       25.34      2.11 o
  -4   5   7      125.73      125.05      2.87 o
  -3   5   7      266.04      256.00      4.33 o
  -2   5   7      387.23      395.94      6.20 o
  -1   5   7        8.81       10.17      1.79 o
   0   5   7      451.96      444.92      5.88 o
   1   5   7       96.16       97.05      1.97 o
   2   5   7      758.27      759.78      9.52 o
   3   5   7      695.97      693.91      8.76 o
   4   5   7       91.26       92.63      2.24 o
   5   5   7      546.51      543.95      8.76 o
   6   5   7      168.42      166.06      4.78 o
   7   5   7      132.45      126.35      4.76 o
   8   5   7        8.09        7.45      3.39 o
   9   5   7        2.95       -1.30      5.78 o
  10   5   7       26.23       25.42      6.64 o
  -6   6   7        9.66        7.88      2.62 o
  -5   6   7       11.26       11.36      2.49 o
  -4   6   7       65.68       61.28      3.16 o
  -3   6   7      143.73      136.74      4.63 o
  -2   6   7       20.06       19.85      1.50 o
  -1   6   7      123.10      113.90      2.28 o
   0   6   7       20.11       21.40      1.83 o
   1   6   7       26.41       28.88      1.32 o
   2   6   7      108.88      101.92      2.19 o
   3   6   7        7.00        6.42      1.03 o
   4   6   7       13.57       14.77      1.37 o
   5   6   7      533.92      515.27      9.52 o
   6   6   7       61.29       61.02      2.50 o
   7   6   7        4.75        4.27      2.32 o
   8   6   7       84.60       83.97      4.98 o
   9   6   7       16.23       12.57      6.93 o
  10   6   7       14.41       13.43      6.64 o
  -6   7   7       12.61       14.16      5.92 o
  -5   7   7        0.53       -1.67      3.32 o
  -4   7   7       18.28       17.25      2.67 o
  -3   7   7       18.54       16.92      2.39 o
  -2   7   7      125.31      114.27      2.92 o
  -1   7   7       86.19       77.65      2.54 o
   0   7   7      164.98      159.18      2.92 o
   1   7   7      135.33      136.45      2.67 o
   2   7   7       36.85       38.56      1.51 o
   3   7   7      189.76      170.49      8.46 o
   4   7   7       80.55       77.02      2.72 o
   5   7   7      139.94      144.71      3.62 o
   6   7   7       79.13       73.71      2.91 o
   7   7   7       28.77       25.96      2.96 o
   8   7   7      105.06       95.62      8.09 o
   9   7   7        0.56       -2.89      6.79 o
  -5   8   7        1.29        5.63      5.20 o
  -4   8   7       13.85       12.36      2.74 o
  -3   8   7       83.05       82.48      3.78 o
  -2   8   7       11.46       11.26      4.02 o
  -1   8   7        7.28       10.28      1.63 o
   0   8   7       19.62       23.72      1.85 o
   1   8   7        0.36        1.18      1.33 o
   2   8   7      135.91      136.50      2.81 o
   3   8   7        3.27        1.82      1.76 o
   4   8   7        2.73       -0.66      1.70 o
   5   8   7        0.67        0.05      1.90 o
   6   8   7        7.63        9.57      2.46 o
   7   8   7       58.50       58.50      7.51 o
   8   8   7        1.66        5.63      7.08 o
   9   8   7        7.46       12.28      6.93 o
  -3   9   7       20.68       25.26      3.04 o
  -2   9   7        0.02       -0.72      2.66 o
  -1   9   7       36.87       34.40      1.96 o
   0   9   7       12.39       10.58      1.92 o
   1   9   7      111.87      109.42      3.20 o
   2   9   7       24.14       22.23      1.94 o
   3   9   7       12.20       14.09      2.13 o
   4   9   7       44.90       41.94      3.65 o
   5   9   7        3.30        2.81      2.09 o
   6   9   7       33.90       27.82      4.69 o
   7   9   7       10.69       11.84      7.51 o
   8   9   7       20.31       20.51      7.94 o
  -2  10   7       27.54       32.74      4.72 o
  -1  10   7        2.52        2.59      3.02 o
   0  10   7        0.56       -0.91      1.94 o
   1  10   7       22.18       22.39      2.31 o
   2  10   7       11.43       10.19      2.56 o
   3  10   7       98.27      102.63      4.22 o
   4  10   7        2.16       -0.66      2.23 o
   5  10   7       10.62       10.14      2.87 o
   6  10   7        0.17       -1.30      3.80 o
   2  11   7       64.98       63.85      3.68 o
   3  11   7        9.78       14.32      2.96 o
  -3  -9   8        4.31        7.17      2.89 o
  -2  -9   8        3.89        1.88      2.76 o
  -1  -9   8       39.04       40.39      3.60 o
   0  -9   8       14.74       20.10      2.92 o
   1  -9   8        0.85       -2.08      2.57 o
  -5  -8   8        8.69        1.67      3.73 o
  -4  -8   8       38.15       43.88      4.24 o
  -3  -8   8        0.34       -2.08      2.50 o
  -2  -8   8       25.23       23.94      2.79 o
  -1  -8   8       20.52       27.10      3.02 o
   0  -8   8        0.64        0.06      2.30 o
   1  -8   8        1.96        4.17      2.38 o
   2  -8   8        0.71        1.17      2.96 o
   3  -8   8        0.16       -2.33      2.33 o
   4  -8   8        0.02        3.61      7.66 o
  -6  -7   8        0.25        0.71      3.50 o
  -5  -7   8       44.96       46.14      3.00 o
  -4  -7   8        1.74       -1.05      3.22 o
  -3  -7   8       31.71       27.30      2.83 o
  -2  -7   8        6.90       13.31      2.35 o
  -1  -7   8       27.98       22.69      2.36 o
   0  -7   8       29.57       34.53      2.59 o
   1  -7   8        0.09       -0.08      2.04 o
   2  -7   8        9.89       10.48      2.63 o
   3  -7   8        4.26        3.12      2.40 o
   4  -7   8       23.37       31.49      7.94 o
   5  -7   8        9.01       10.54      7.94 o
  -7  -6   8        0.77       -2.82      3.19 o
  -6  -6   8       10.81        8.81      2.14 o
  -5  -6   8       17.26       26.03      2.24 o
  -4  -6   8       21.67       19.48      2.25 o
  -3  -6   8       45.27       51.69      2.61 o
  -2  -6   8        1.81       -0.73      1.93 o
  -1  -6   8       99.34      102.20      3.16 o
   0  -6   8        2.32        5.62      1.74 o
   1  -6   8       43.09       35.40      2.29 o
   2  -6   8        8.42       12.75      1.95 o
   3  -6   8        0.60       -0.27      3.54 o
   4  -6   8       28.44       35.88      4.69 o
   5  -6   8        0.23       -0.94      4.33 o
   6  -6   8        2.55        3.68      5.00 o
  -8  -5   8        2.17        2.74      5.20 o
  -7  -5   8       77.32       72.51      4.05 o
  -6  -5   8        4.20        9.93      2.82 o
  -5  -5   8       38.68       34.04      2.50 o
  -4  -5   8       81.12       77.85      2.64 o
  -3  -5   8       12.05       16.88      2.50 o
  -2  -5   8      440.45      429.82      6.26 o
  -1  -5   8        3.14        2.12      1.49 o
   0  -5   8      123.88      116.38      5.57 o
   1  -5   8       48.90       48.19      2.19 o
   2  -5   8        3.41        0.68      0.81 o
   3  -5   8       96.07       95.73      3.38 o
   4  -5   8        5.24        3.35      3.82 o
   5  -5   8       36.68       39.86      5.56 o
   6  -5   8        1.25        3.82      4.44 o
   7  -5   8       27.56       29.77      5.16 o
  -8  -4   8       14.96       16.90      3.37 o
  -7  -4   8       40.84       43.82      7.22 o
  -6  -4   8        0.64        0.11      2.48 o
  -5  -4   8       76.71       82.32      2.51 o
  -4  -4   8        0.37        0.43      1.34 o
  -3  -4   8       10.50       11.17      1.31 o
  -2  -4   8       48.40       50.30      1.54 o
  -1  -4   8       76.52       73.05      1.76 o
   0  -4   8        2.72        1.47      0.74 o
   1  -4   8       36.10       36.46      2.10 o
   2  -4   8      157.08      152.11      3.28 o
   3  -4   8       10.73        6.41      2.10 o
   4  -4   8       83.02       90.77      2.97 o
   5  -4   8        0.17       -1.61      3.42 o
   6  -4   8        0.50       -1.80      3.77 o
   7  -4   8       16.21       10.81      4.38 o
   8  -4   8        1.14        4.35      4.69 o
  -8  -3   8      121.85      122.99      5.07 o
  -7  -3   8        2.79        1.71      2.43 o
  -6  -3   8      128.70      132.66      4.19 o
  -5  -3   8       36.30       38.34      1.63 o
  -4  -3   8      236.11      208.73      4.57 o
  -3  -3   8       82.47       82.01      2.17 o
  -2  -3   8      426.16      408.55      5.65 o
  -1  -3   8      621.33      615.61      7.19 o
   0  -3   8       30.00       34.29      1.41 o
   1  -3   8     1699.68     1689.26     20.90 o
   2  -3   8       72.36       72.03      1.75 o
   3  -3   8      141.20      142.75      4.33 o
   4  -3   8       64.72       65.58      2.77 o
   5  -3   8        1.81        3.47      4.33 o
   6  -3   8       65.69       70.20      6.50 o
   7  -3   8        6.68        4.62      5.34 o
   8  -3   8       15.96       29.47      6.50 o
   9  -3   8        0.31        0.72      7.22 o
  -8  -2   8        0.09        4.66      3.25 o
  -7  -2   8       81.94       80.58      3.40 o
  -6  -2   8       88.15       79.68      3.16 o
  -5  -2   8      123.08      124.96      3.67 o
  -4  -2   8       52.71       47.70      1.58 o
  -3  -2   8       22.19       24.84      1.68 o
  -2  -2   8      311.05      305.88      4.67 o
  -1  -2   8       18.46       19.39      1.39 o
   0  -2   8      732.38      735.50      8.54 o
   1  -2   8      145.19      142.10      2.02 o
   2  -2   8      277.81      291.88      4.08 o
   3  -2   8      191.62      182.39      5.29 o
   4  -2   8      390.75      359.41      6.95 o
   5  -2   8      281.11      287.01     11.84 o
   6  -2   8        5.77        9.82      4.62 o
   7  -2   8      124.38      131.30      8.81 o
   8  -2   8        9.22        0.00      5.63 o
   9  -2   8       14.54       18.20      7.08 o
  -8  -1   8       76.72       81.31      4.08 o
  -7  -1   8      108.74      100.59      3.59 o
  -6  -1   8       36.75       40.55      2.31 o
  -5  -1   8      190.91      195.47      4.02 o
  -4  -1   8       28.99       28.12      1.48 o
  -3  -1   8      596.30      573.80      7.99 o
  -2  -1   8      164.50      160.69      2.79 o
  -1  -1   8      262.91      243.33      3.87 o
   0  -1   8      959.12      930.71     11.40 o
   1  -1   8      432.52      451.41      5.41 o
   2  -1   8      291.14      301.27      3.80 o
   3  -1   8        1.66        2.04      1.06 o
   4  -1   8      269.07      249.96      5.12 o
   5  -1   8      102.33       91.37      2.00 o
   6  -1   8      284.16      282.53      7.88 o
   7  -1   8       27.18       18.92      5.06 o
   8  -1   8       19.61       20.66      5.78 o
   9  -1   8        0.76        2.02      6.36 o
  10  -1   8        5.67       14.44      7.22 o
  -8   0   8       62.34       59.49      3.52 o
  -7   0   8        0.53       -0.16      1.84 o
  -6   0   8      386.45      359.91      6.47 o
  -5   0   8      154.16      138.19      2.89 o
  -4   0   8      824.18      771.20     10.72 o
  -3   0   8      440.36      428.64      5.61 o
  -2   0   8      293.23      263.92      3.71 o
  -1   0   8      194.85      153.56      2.22 o
   0   0   8       11.23        9.77      1.02 o
   1   0   8      558.75      598.20      6.50 o
   2   0   8       13.96       13.23      0.72 o
   3   0   8     1774.94     1791.74     24.17 o
   4   0   8       52.61       53.66      2.33 o
   5   0   8      894.85      862.36     16.47 o
   6   0   8      134.89      130.97      5.49 o
   7   0   8        5.57        6.28      2.59 o
   8   0   8        4.96        2.60      3.02 o
   9   0   8        8.41       13.29      5.92 o
  10   0   8       33.87       30.91      7.08 o
  -8   1   8        1.12       -1.80      2.88 o
  -7   1   8       80.23       85.62      2.84 o
  -6   1   8       13.40       13.82      3.19 o
  -5   1   8      117.05      125.49      3.09 o
  -4   1   8       62.69       62.59      2.03 o
  -3   1   8      114.92      108.41      3.49 o
  -2   1   8     1334.01     1279.99     16.83 o
  -1   1   8       36.78       33.82      1.01 o
   0   1   8     1202.75     1258.96     15.26 o
   1   1   8       43.17       52.56      1.25 o
   2   1   8      559.15      572.96      6.68 o
   3   1   8      600.82      607.74     10.25 o
   4   1   8      420.90      418.49      7.85 o
   5   1   8       51.40       54.42      3.15 o
   6   1   8      154.21      148.92      4.67 o
   7   1   8      121.72      119.53      5.49 o
   8   1   8        0.01       -0.01      2.83 o
   9   1   8      125.27      120.35      9.46 o
  10   1   8        0.12        2.17      6.64 o
  -8   2   8       74.83       83.67      5.56 o
  -7   2   8       37.00       36.10      2.35 o
  -6   2   8      109.52      111.93      3.61 o
  -5   2   8      368.01      362.77      6.28 o
  -4   2   8       86.16       83.44      2.38 o
  -3   2   8     1267.50     1218.72     18.40 o
  -2   2   8      310.75      299.17      4.99 o
  -1   2   8      393.73      356.53      5.64 o
   0   2   8        6.97       10.68      0.79 o
   1   2   8        5.49        7.11      0.76 o
   2   2   8      221.78      227.16      3.20 o
   3   2   8       18.92       17.16      1.01 o
   4   2   8      314.04      304.75      4.77 o
   5   2   8       48.85       52.95      6.14 o
   6   2   8      741.31      691.65     16.65 o
   7   2   8       15.35       14.72      2.77 o
   8   2   8       74.25       74.81      4.19 o
   9   2   8       21.88       23.41      3.84 o
  10   2   8        0.71        3.90      5.92 o
  -8   3   8       11.29       12.10      2.50 o
  -7   3   8       11.27       10.33      2.53 o
  -6   3   8       84.20       80.88      3.10 o
  -5   3   8        8.86        8.91      1.41 o
  -4   3   8      140.66      137.66      3.14 o
  -3   3   8      132.04      127.28      2.91 o
  -2   3   8      373.65      366.76      4.46 o
  -1   3   8       20.07       19.34      2.67 o
   0   3   8      362.58      370.26      4.92 o
   1   3   8      419.74      405.09      5.89 o
   2   3   8      557.75      584.62      7.52 o
   3   3   8      451.70      457.57      5.89 o
   4   3   8       57.19       59.84      1.52 o
   5   3   8      123.29      115.18      4.69 o
   6   3   8        8.76       12.26      2.50 o
   7   3   8      132.26      135.58      5.45 o
   8   3   8       55.52       55.05      3.99 o
   9   3   8        3.71        6.01      3.47 o
  10   3   8        7.15        3.61      6.64 o
  -7   4   8       81.22       93.68      4.69 o
  -6   4   8        1.14        1.65      1.87 o
  -5   4   8       72.56       75.32      3.00 o
  -4   4   8       38.68       36.98      1.73 o
  -3   4   8      291.92      280.82      5.04 o
  -2   4   8      723.01      695.18     12.26 o
  -1   4   8      284.55      266.50      4.41 o
   0   4   8      769.12      717.52      9.92 o
   1   4   8        3.82        3.00      0.86 o
   2   4   8      348.78      360.53      4.87 o
   3   4   8       23.17       34.42      1.09 o
   4   4   8      205.50      197.10      3.56 o
   5   4   8       10.66       10.98      2.32 o
   6   4   8      201.11      187.94      6.37 o
   7   4   8      199.71      190.17      6.60 o
   8   4   8        1.80       -0.31      2.91 o
   9   4   8       48.64       50.68      4.16 o
  10   4   8        0.26       -4.48      6.07 o
  -7   5   8        7.60        8.93      4.69 o
  -6   5   8       21.19       18.84      3.02 o
  -5   5   8        2.06        6.59      1.99 o
  -4   5   8      114.93      120.09      3.73 o
  -3   5   8       16.87       17.06      1.44 o
  -2   5   8       41.07       40.33      1.70 o
  -1   5   8      234.40      216.68      3.34 o
   0   5   8       63.26       57.69      1.62 o
   1   5   8      467.69      445.43      5.91 o
   2   5   8        4.57        6.83      1.40 o
   3   5   8      264.20      266.55      3.95 o
   4   5   8        6.99        3.89      1.30 o
   5   5   8       31.20       28.42      1.63 o
   6   5   8      214.55      212.17      6.97 o
   7   5   8        2.27        0.10      2.91 o
   8   5   8       94.45       99.93      6.57 o
   9   5   8        2.99       -3.76      5.49 o
  10   5   8       34.21       42.47      7.66 o
  -6   6   8       14.91       14.69      4.26 o
  -5   6   8        9.94       12.43      2.39 o
  -4   6   8       63.48       52.80      2.68 o
  -3   6   8       29.08       32.47      2.63 o
  -2   6   8      350.02      338.60      6.27 o
  -1   6   8       68.03       63.96      1.84 o
   0   6   8      336.81      330.73      4.71 o
   1   6   8      117.62      111.83      2.32 o
   2   6   8      276.19      273.72      4.45 o
   3   6   8      245.59      249.71      4.64 o
   4   6   8       41.51       38.49      2.45 o
   5   6   8      205.77      198.71      3.90 o
   6   6   8      165.42      156.77      5.83 o
   7   6   8       61.19       60.25      3.45 o
   8   6   8       29.79       26.72      6.21 o
   9   6   8        1.81        4.62      6.36 o
  10   6   8        7.98       11.27      6.64 o
  -5   7   8       23.90       24.39      3.07 o
  -4   7   8       13.87       15.23      2.88 o
  -3   7   8      144.20      158.54      4.18 o
  -2   7   8       18.91       18.04      2.08 o
  -1   7   8       57.48       57.77      1.81 o
   0   7   8       36.34       40.26      2.63 o
   1   7   8       27.26       27.50      1.50 o
   2   7   8      260.06      257.60      4.00 o
   3   7   8      102.00       96.96      4.07 o
   4   7   8      181.02      184.04      4.13 o
   5   7   8        7.92        3.57      1.97 o
   6   7   8       59.33       58.34      4.34 o
   7   7   8        2.41        4.89      2.67 o
   8   7   8        0.18        5.63      6.64 o
   9   7   8       38.85       41.17      7.66 o
  -4   8   8        2.41        1.82      2.95 o
  -3   8   8       24.75       24.76      2.84 o
  -2   8   8        2.86       -0.10      2.31 o
  -1   8   8      111.02      112.74      3.68 o
   0   8   8        8.10        5.42      1.43 o
   1   8   8      111.01      104.49      2.55 o
   2   8   8       54.82       55.43      2.35 o
   3   8   8      124.53      131.39      3.56 o
   4   8   8      124.83      124.78      3.57 o
   5   8   8        2.51        4.85      1.95 o
   6   8   8       75.12       77.34      3.59 o
   7   8   8        3.72       -1.01      6.21 o
   8   8   8       36.60       34.38      7.37 o
  -3   9   8        1.26        2.16      4.60 o
  -2   9   8       15.77       16.09      2.87 o
  -1   9   8        5.43        2.05      3.41 o
   0   9   8        3.49        4.88      2.63 o
   1   9   8        2.50        3.83      1.78 o
   2   9   8       12.07       16.90      2.02 o
   3   9   8       99.28      101.60      3.52 o
   4   9   8       19.94       16.91      2.52 o
   5   9   8       23.19       28.41      2.48 o
   6   9   8        0.17        0.37      3.51 o
   7   9   8       40.48       53.01      8.23 o
  -1  10   8        9.21       12.64      3.10 o
   0  10   8        0.46       -1.95      1.95 o
   1  10   8        3.03        3.09      2.19 o
   2  10   8       11.31       15.30      2.77 o
   3  10   8        1.94        0.44      2.70 o
   4  10   8       23.65       21.87      2.99 o
   5  10   8        1.31       -0.17      2.78 o
   6  10   8       16.10       15.14      4.14 o
  -4  -8   9        5.13        5.27      3.93 o
  -3  -8   9       11.76        9.22      2.65 o
  -2  -8   9        4.26        9.29      2.65 o
  -1  -8   9       19.62       12.29      2.98 o
   0  -8   9       12.74       14.36      3.97 o
   1  -8   9        3.32        2.60      3.10 o
   2  -8   9       23.32       26.98      3.40 o
   3  -8   9        5.35       12.66      5.06 o
  -5  -7   9        6.64        6.79      4.69 o
  -4  -7   9       32.67       34.97      4.69 o
  -3  -7   9        0.70        0.82      3.12 o
  -2  -7   9        4.86        1.24      2.20 o
  -1  -7   9       19.42       21.16      2.49 o
   0  -7   9        0.03       -1.38      2.40 o
   1  -7   9        3.90        3.15      2.10 o
   2  -7   9        0.01        3.13      2.84 o
   3  -7   9        0.46       -1.22      2.40 o
   4  -7   9        0.43       -3.61      7.37 o
   5  -7   9        0.10       -2.89      7.94 o
  -6  -6   9       24.42       26.64      2.65 o
  -5  -6   9       14.39       13.88      2.50 o
  -4  -6   9       10.22        9.61      2.29 o
  -3  -6   9       17.16       11.34      2.94 o
  -2  -6   9       17.23       18.94      2.39 o
  -1  -6   9       10.90        9.22      2.01 o
   0  -6   9       61.14       65.37      2.53 o
   1  -6   9        1.28        2.48      1.97 o
   2  -6   9       53.17       60.67      3.42 o
   3  -6   9        9.46        9.89      2.62 o
   4  -6   9        1.48       -1.14      2.28 o
   5  -6   9       19.56       14.13      8.74 o
   6  -6   9        0.33       -5.34      5.34 o
  -7  -5   9       29.16       27.85      3.66 o
  -6  -5   9        5.56       -0.03      2.57 o
  -5  -5   9       41.10       42.55      2.59 o
  -4  -5   9       19.32       12.07      1.86 o
  -3  -5   9       98.06      106.95      3.06 o
  -2  -5   9        8.92       10.66      2.36 o
  -1  -5   9       66.03       63.07      2.54 o
   0  -5   9      100.39      102.64      2.98 o
   1  -5   9       50.37       49.24      3.30 o
   2  -5   9      108.21      118.22      4.34 o
   3  -5   9        2.75        0.22      2.00 o
   4  -5   9       39.78       43.44      2.63 o
   5  -5   9        0.71        3.61      4.24 o
   6  -5   9        2.42        2.14      4.64 o
   7  -5   9        0.33        1.37      4.90 o
  -7  -4   9        2.55       -0.52      3.32 o
  -6  -4   9       49.32       49.47      3.40 o
  -5  -4   9        9.49        7.24      1.77 o
  -4  -4   9       20.81       23.55      1.67 o
  -3  -4   9       44.11       49.71      1.87 o
  -2  -4   9      135.93      132.06      2.60 o
  -1  -4   9      228.42      235.65      3.60 o
   0  -4   9      218.71      219.97      5.71 o
   1  -4   9       64.28       71.08      2.11 o
   2  -4   9       11.48       15.15      1.48 o
   3  -4   9      118.10      121.56      7.48 o
   4  -4   9       92.55       81.78      3.24 o
   5  -4   9       98.51       95.31      5.30 o
   6  -4   9       23.21       29.48      4.39 o
   7  -4   9        3.60        0.71      4.39 o
   8  -4   9       20.47       17.65      5.15 o
  -8  -3   9        4.15       -1.51      3.15 o
  -7  -3   9       45.72       47.18      3.43 o
  -6  -3   9       45.23       43.25      3.32 o
  -5  -3   9      110.91      117.57      2.82 o
  -4  -3   9      192.77      190.22      3.57 o
  -3  -3   9      320.54      305.62      4.86 o
  -2  -3   9      283.38      284.06      4.21 o
  -1  -3   9       19.50       21.22      1.22 o
   0  -3   9       23.14       21.77      0.99 o
   1  -3   9       74.56       76.62      2.11 o
   2  -3   9      328.02      332.86      5.06 o
   3  -3   9      120.83      128.70      8.09 o
   4  -3   9      114.80      102.33      3.70 o
   5  -3   9       24.45       30.19      5.06 o
   6  -3   9        5.45        2.02      5.06 o
   7  -3   9       18.47       14.59      5.92 o
   8  -3   9        1.97        3.90      6.21 o
  -8  -2   9       94.06       98.15      5.78 o
  -7  -2   9       48.65       48.39      3.29 o
  -6  -2   9       57.56       67.69      3.18 o
  -5  -2   9      158.70      162.52      3.72 o
  -4  -2   9        0.54       -0.16      1.18 o
  -3  -2   9      533.07      519.94      7.46 o
  -2  -2   9       72.44       79.84      2.14 o
  -1  -2   9      142.96      133.28      2.59 o
   0  -2   9       17.87       16.91      0.89 o
   1  -2   9      453.92      446.99      5.81 o
   2  -2   9      393.11      420.99      6.04 o
   3  -2   9      240.78      224.73      7.31 o
   4  -2   9      177.91      170.91      4.86 o
   5  -2   9        1.99        3.26      1.37 o
   6  -2   9       57.61       53.01      5.78 o
   7  -2   9        8.78       11.12      5.92 o
   8  -2   9       42.34       35.82      6.64 o
   9  -2   9        0.73       10.40      7.22 o
  -8  -1   9        6.43        8.28      3.54 o
  -7  -1   9       13.26       12.02      2.51 o
  -6  -1   9      108.67      104.69      3.91 o
  -5  -1   9       21.20       21.10      1.73 o
  -4  -1   9      230.26      224.45      3.72 o
  -3  -1   9       76.01       72.89      2.30 o
  -2  -1   9      317.32      311.33      5.87 o
  -1  -1   9      523.31      514.28      7.21 o
   0  -1   9      140.46      137.25      2.33 o
   1  -1   9      146.41      146.00      2.31 o
   2  -1   9      159.59      164.99      3.82 o
   3  -1   9      470.01      471.79      7.51 o
   4  -1   9      202.02      182.09      8.43 o
   5  -1   9      209.08      192.02      4.30 o
   6  -1   9        2.81        0.58      4.77 o
   7  -1   9      117.04      124.37      9.10 o
   8  -1   9       68.87       68.18      7.08 o
   9  -1   9        0.15        2.17      6.64 o
  -8   0   9        9.53        9.03      2.67 o
  -7   0   9      133.25      136.50      4.28 o
  -6   0   9        0.17        1.76      1.78 o
  -5   0   9      102.42      101.69      2.66 o
  -4   0   9       13.47       15.60      1.36 o
  -3   0   9      129.85      119.87      2.30 o
  -2   0   9      349.81      332.96      4.59 o
  -1   0   9        3.41        6.36      1.60 o
   0   0   9      122.87      110.11      1.87 o
   1   0   9       88.01      102.60      1.80 o
   2   0   9      429.45      437.24      5.65 o
   3   0   9       41.83       45.09      1.57 o
   4   0   9       14.63       15.03      3.47 o
   5   0   9        6.84        3.06      1.43 o
   6   0   9      149.69      146.83      5.30 o
   7   0   9      156.84      152.14      5.82 o
   8   0   9       76.29       71.07      6.93 o
   9   0   9        3.18        5.63      6.36 o
  10   0   9        0.15       -1.01      6.64 o
  -8   1   9       82.85       83.92      4.66 o
  -7   1   9        2.80        3.44      2.00 o
  -6   1   9       91.86       91.15      2.93 o
  -5   1   9      288.08      265.30      5.05 o
  -4   1   9      156.81      153.74      3.43 o
  -3   1   9      490.30      450.07      6.43 o
  -2   1   9       41.55       45.36      2.23 o
  -1   1   9      772.74      767.46      9.56 o
   0   1   9        2.14        3.19      1.03 o
   1   1   9      989.71      971.20     11.93 o
   2   1   9        4.78        7.88      0.77 o
   3   1   9      345.40      375.55      6.47 o
   4   1   9      451.77      452.13      8.66 o
   5   1   9      305.32      283.31      7.80 o
   6   1   9      273.78      270.59      5.59 o
   7   1   9        0.20        0.53      2.82 o
   8   1   9       53.09       50.03      3.92 o
   9   1   9       74.65       57.20      6.93 o
  10   1   9        0.37        2.46      6.36 o
  -8   2   9       16.27       16.26      3.46 o
  -7   2   9       22.74       20.18      2.69 o
  -6   2   9       62.74       61.20      2.92 o
  -5   2   9       77.24       68.67      2.97 o
  -4   2   9        3.54        2.94      1.39 o
  -3   2   9      186.47      173.26      3.63 o
  -2   2   9      707.01      690.37      9.47 o
  -1   2   9       87.58       87.43      1.85 o
   0   2   9     1080.13     1055.07     12.96 o
   1   2   9      195.67      188.42      2.88 o
   2   2   9      837.93      906.57     10.42 o
   3   2   9      527.94      538.49      8.31 o
   4   2   9       62.76       56.34      2.40 o
   5   2   9       57.16       53.10      3.15 o
   6   2   9       54.33       49.77      3.61 o
   7   2   9      113.27      106.96      8.59 o
   8   2   9       14.74       15.18      3.40 o
   9   2   9       40.88       46.00      4.34 o
  10   2   9        5.38        5.63      6.21 o
  -7   3   9       48.84       56.78      3.29 o
  -6   3   9       12.52       13.27      2.11 o
  -5   3   9      163.62      167.00      4.50 o
  -4   3   9        4.85        5.15      1.39 o
  -3   3   9      657.79      635.29     10.11 o
  -2   3   9      786.12      751.66     10.24 o
  -1   3   9      134.19      131.94      2.96 o
   0   3   9      451.84      433.96      5.74 o
   1   3   9       69.15       67.53      1.66 o
   2   3   9      347.30      314.84      4.83 o
   3   3   9       82.93       86.47      1.75 o
   4   3   9      234.03      233.07      7.20 o
   5   3   9        4.44        7.83      2.53 o
   6   3   9       88.54       75.35      3.95 o
   7   3   9      236.23      211.04      6.98 o
   8   3   9       12.11       14.53      3.43 o
   9   3   9       58.97       66.08      4.65 o
  10   3   9        1.00        5.06      6.21 o
  -7   4   9        0.99       -0.83      2.57 o
  -6   4   9       48.89       47.42      2.70 o
  -5   4   9       18.02       17.46      2.16 o
  -4   4   9      244.35      235.79      5.49 o
  -3   4   9       88.43       87.12      2.61 o
  -2   4   9      714.78      709.94      8.99 o
  -1   4   9      107.40       98.65      2.07 o
   0   4   9       16.06       16.12      1.11 o
   1   4   9      695.22      702.43      8.90 o
   2   4   9       56.46       54.75      1.67 o
   3   4   9     1170.25     1177.71     14.43 o
   4   4   9      357.88      358.28      6.13 o
   5   4   9       19.70       19.03      2.71 o
   6   4   9       35.21       32.34      3.09 o
   7   4   9        6.68        9.87      2.97 o
   8   4   9       30.25       37.26      3.95 o
   9   4   9       10.40       16.76      6.07 o
  10   4   9       21.66       20.80      6.79 o
  -6   5   9       44.02       43.26      3.90 o
  -5   5   9       43.10       43.06      2.72 o
  -4   5   9       68.74       67.22      2.95 o
  -3   5   9       17.54       18.27      1.73 o
  -2   5   9      433.33      434.18      6.67 o
  -1   5   9      105.43      105.56      2.27 o
   0   5   9      151.54      153.91      2.74 o
   1   5   9       32.56       32.58      1.33 o
   2   5   9      214.30      198.26      3.21 o
   3   5   9     1027.63     1038.94     12.89 o
   4   5   9        5.73        3.75      1.29 o
   5   5   9       11.00       11.83      2.98 o
   6   5   9       27.82       22.05      3.09 o
   7   5   9       74.71       69.59      5.99 o
   8   5   9       24.22       23.45      3.92 o
   9   5   9       18.51       19.07      6.64 o
  10   5   9       15.57       19.21      6.93 o
  -6   6   9        1.58        1.85      3.18 o
  -5   6   9       19.34       25.43      3.51 o
  -4   6   9        4.99        5.93      2.18 o
  -3   6   9       59.92       65.29      3.06 o
  -2   6   9        7.52        9.38      1.60 o
  -1   6   9       72.28       71.27      1.95 o
   0   6   9      174.77      165.67      2.94 o
   1   6   9       44.35       41.92      2.07 o
   2   6   9      401.40      399.78      5.55 o
   3   6   9       71.22       66.43      2.15 o
   4   6   9       46.49       51.62      3.06 o
   5   6   9      190.27      192.97      5.11 o
   6   6   9       20.50       33.95      4.29 o
   7   6   9       59.63       62.66      6.05 o
   8   6   9       25.53       32.07      6.50 o
   9   6   9       25.02       15.74      6.64 o
  -5   7   9        3.05       -0.10      3.61 o
  -4   7   9       20.25       19.58      3.07 o
  -3   7   9        6.51        4.05      2.28 o
  -2   7   9       36.76       43.08      2.51 o
  -1   7   9       29.68       28.66      1.54 o
   0   7   9        0.25        0.34      1.25 o
   1   7   9        8.20        8.34      1.39 o
   2   7   9        9.11       11.64      1.46 o
   3   7   9       55.48       58.92      2.50 o
   4   7   9       47.53       54.78      2.36 o
   5   7   9        6.86        6.42      1.85 o
   6   7   9       31.49       27.87      3.92 o
   7   7   9       91.65       88.11      8.38 o
   8   7   9       60.57       64.86      7.80 o
   9   7   9        4.99        6.79      6.93 o
  -4   8   9        4.78       11.83      3.23 o
  -3   8   9        0.71       -2.74      2.74 o
  -2   8   9        5.78        4.85      2.61 o
  -1   8   9        0.59       -0.49      1.46 o
   0   8   9       42.58       45.55      2.03 o
   1   8   9        1.86        0.77      1.44 o
   2   8   9       33.08       34.52      2.01 o
   3   8   9       64.22       55.29      2.56 o
   4   8   9        5.71        5.30      2.00 o
   5   8   9       69.76       67.29      2.75 o
   6   8   9        6.32        7.37      6.21 o
   7   8   9       23.39       26.58      7.08 o
   8   8   9       12.10       17.33      7.66 o
  -2   9   9        0.25       -2.50      2.60 o
  -1   9   9       21.06       23.83      2.94 o
   0   9   9        3.31        0.56      2.04 o
   1   9   9        9.58       10.02      1.84 o
   2   9   9        9.67        6.03      2.00 o
   3   9   9       24.16       24.10      2.36 o
   4   9   9       39.06       42.96      4.57 o
   5   9   9        2.48        6.59      2.56 o
   6   9   9       35.99       31.34      7.66 o
   7   9   9        0.96       -5.49      7.08 o
   0  10   9        5.56        2.91      3.00 o
   1  10   9        0.93        0.43      2.18 o
   2  10   9       16.15       14.79      2.85 o
   3  10   9       17.35       16.30      2.88 o
   4  10   9        0.23        4.83      2.78 o
   5  10   9        5.11        3.58      3.70 o
  -3  -8  10        0.36       -3.03      4.33 o
  -2  -8  10        8.08        4.82      2.80 o
  -1  -8  10        0.11       -1.22      2.90 o
   0  -8  10        0.05       -0.83      2.85 o
   1  -8  10        4.62        0.43      3.76 o
   2  -8  10        0.02        1.28      3.16 o
  -5  -7  10        1.23        4.66      3.56 o
  -4  -7  10       14.51       19.65      9.32 o
  -3  -7  10        6.46        2.01      3.37 o
  -2  -7  10       24.73       23.34      2.75 o
  -1  -7  10        2.06       -1.15      2.35 o
   0  -7  10       40.80       43.54      3.16 o
   1  -7  10        0.62       -0.38      3.03 o
   2  -7  10       16.73       19.88      6.21 o
   3  -7  10       10.50       10.08      2.92 o
   4  -7  10        2.81        1.59      7.08 o
  -6  -6  10        6.54        6.69      2.80 o
  -5  -6  10        9.15       11.36      2.56 o
  -4  -6  10       22.45       20.36      3.52 o
  -3  -6  10       16.74       15.02      3.27 o
  -2  -6  10        2.86       -0.92      2.16 o
  -1  -6  10       19.87       20.98      2.41 o
   0  -6  10       12.09       16.73      2.31 o
   1  -6  10        7.11        3.16      2.10 o
   2  -6  10       15.37       20.36      2.94 o
   3  -6  10        1.81        1.82      2.51 o
   4  -6  10        5.32        0.10      2.14 o
   5  -6  10        0.59        3.70      4.92 o
   6  -6  10        8.40        8.91      5.57 o
  -6  -5  10       32.79       41.45      2.70 o
  -5  -5  10        2.63       -0.20      2.23 o
  -4  -5  10       48.73       56.29      3.93 o
  -3  -5  10        0.55        0.92      2.04 o
  -2  -5  10       32.78       34.06      3.87 o
  -1  -5  10       18.23       25.66      2.28 o
   0  -5  10       11.47        7.70      2.63 o
   1  -5  10        7.53       13.91      1.99 o
   2  -5  10       32.50       25.53      2.40 o
   3  -5  10       63.00       64.89      3.21 o
   4  -5  10        0.14       -0.54      2.09 o
   5  -5  10       15.88       20.08      5.49 o
   6  -5  10        4.87        6.61      4.69 o
   7  -5  10        2.10        0.61      5.30 o
  -7  -4  10       63.54       63.32      4.19 o
  -6  -4  10        0.39       -2.75      2.75 o
  -5  -4  10       78.86       69.92      3.25 o
  -4  -4  10      111.15      116.93      4.15 o
  -3  -4  10       27.42       28.20      1.73 o
  -2  -4  10      235.33      268.48      6.07 o
  -1  -4  10        1.91        1.52      1.48 o
   0  -4  10      181.36      192.60      4.49 o
   1  -4  10        2.24        2.71      1.26 o
   2  -4  10       78.37       71.56      3.08 o
   3  -4  10       16.08       18.41      2.19 o
   4  -4  10       11.59        9.80      2.62 o
   5  -4  10       34.71       44.56      4.44 o
   6  -4  10       20.17       16.80      4.69 o
   7  -4  10        5.02        3.19      4.83 o
  -7  -3  10        0.65       -2.85      2.85 o
  -6  -3  10       45.55       45.39      4.33 o
  -5  -3  10       23.38       34.66      2.13 o
  -4  -3  10        5.60        5.70      1.53 o
  -3  -3  10       10.28        5.01      1.42 o
  -2  -3  10        0.21        1.68      1.32 o
  -1  -3  10      208.22      210.40      3.34 o
   0  -3  10      104.01       98.06      2.41 o
   1  -3  10      110.28       96.39      2.34 o
   2  -3  10       27.73       27.10      2.87 o
   3  -3  10       67.17       59.36      3.39 o
   4  -3  10      110.54      107.43      6.86 o
   5  -3  10       29.66       26.50      3.25 o
   6  -3  10       57.18       51.28      6.50 o
   7  -3  10        3.50       -4.33      6.36 o
   8  -3  10       20.78       14.30      6.79 o
  -7  -2  10       48.03       51.98      5.34 o
  -6  -2  10       70.93       72.02      3.27 o
  -5  -2  10        7.39        9.61      3.22 o
  -4  -2  10      173.99      166.56      3.73 o
  -3  -2  10       15.61       12.44      1.36 o
  -2  -2  10      602.71      568.25      8.08 o
  -1  -2  10       66.38       64.51      1.97 o
   0  -2  10       30.72       23.66      1.28 o
   1  -2  10      249.14      252.61      3.75 o
   2  -2  10        2.03        2.74      1.35 o
   3  -2  10       96.51       99.35      3.34 o
   4  -2  10       40.14       37.89      4.26 o
   5  -2  10        6.66        6.62      3.39 o
   6  -2  10        9.30       10.26      5.06 o
   7  -2  10       12.87       17.62      5.78 o
   8  -2  10       13.82       13.00      6.36 o
   9  -2  10        1.88        4.62      6.79 o
  -8  -1  10       39.87       42.61      6.50 o
  -7  -1  10       78.39       74.17      4.02 o
  -6  -1  10       11.54       10.09      2.20 o
  -5  -1  10      187.93      175.76      4.64 o
  -4  -1  10        0.90        1.04      1.19 o
  -3  -1  10      255.96      251.25      4.16 o
  -2  -1  10       48.08       50.47      1.63 o
  -1  -1  10      265.31      258.49      4.15 o
   0  -1  10      144.05      142.82      2.77 o
   1  -1  10      184.85      185.87      2.96 o
   2  -1  10      391.09      410.21      7.00 o
   3  -1  10      375.51      379.96      6.34 o
   4  -1  10      500.49      477.65      9.40 o
   5  -1  10       16.49       11.83      1.67 o
   6  -1  10      192.73      192.69      9.97 o
   7  -1  10       49.53       60.81      6.50 o
   8  -1  10        8.36        7.94      6.07 o
   9  -1  10       18.90       11.70      6.50 o
  -8   0  10       18.81       19.36      6.07 o
  -7   0  10        1.32        0.99      2.54 o
  -6   0  10       93.77       92.94      3.18 o
  -5   0  10       21.59       22.50      2.08 o
  -4   0  10      154.83      159.39      3.30 o
  -3   0  10       38.06       38.02      1.43 o
  -2   0  10      322.23      295.10      4.40 o
  -1   0  10      935.24      924.29     11.36 o
   0   0  10       42.26       42.64      1.19 o
   1   0  10      821.47      839.41     10.45 o
   2   0  10       14.58       12.98      0.94 o
   3   0  10      474.97      468.91      9.01 o
   4   0  10      127.05      124.37      4.69 o
   5   0  10       21.01       24.67      1.82 o
   6   0  10       88.90       83.07      2.66 o
   7   0  10        0.73       -0.58      4.91 o
   8   0  10       49.44       45.21      6.50 o
   9   0  10        0.03        0.29      6.07 o
  -7   1  10       60.76       59.46      3.08 o
  -6   1  10       48.17       45.86      3.82 o
  -5   1  10      113.03      105.42      7.40 o
  -4   1  10      154.77      145.72      3.41 o
  -3   1  10      209.72      193.21      3.52 o
  -2   1  10      839.92      793.22     11.04 o
  -1   1  10        8.87        7.41      1.38 o
   0   1  10      259.45      240.83      3.55 o
   1   1  10       69.10       68.14      1.70 o
   2   1  10      330.75      333.79      4.17 o
   3   1  10      254.05      249.40      7.51 o
   4   1  10        2.37        2.54      2.24 o
   5   1  10       60.60       53.85      4.19 o
   6   1  10        2.03        3.43      1.59 o
   7   1  10       81.03       78.65      4.36 o
   8   1  10        2.29       -2.02      4.69 o
   9   1  10       22.75       30.33      7.08 o
  10   1  10        1.19        4.33      7.22 o
  -7   2  10       10.03       11.12      2.34 o
  -6   2  10       42.72       50.81      3.12 o
  -5   2  10      267.71      254.77      6.02 o
  -4   2  10        0.36        0.22      1.42 o
  -3   2  10      761.09      726.38     11.48 o
  -2   2  10        3.41        1.82      1.07 o
  -1   2  10      560.00      540.07      7.59 o
   0   2  10      446.02      430.43      5.70 o
   1   2  10       54.01       54.71      1.50 o
   2   2  10      630.46      640.89      8.13 o
   3   2  10       32.98       32.43      1.79 o
   4   2  10      515.27      483.72      9.30 o
   5   2  10       34.62       24.61      2.88 o
   6   2  10      136.67      133.58      8.09 o
   7   2  10        0.63       -1.04      1.51 o
   8   2  10        5.76        6.50      5.49 o
   9   2  10       50.13       52.49      4.23 o
  10   2  10        8.85        1.88      6.50 o
  -7   3  10        2.24        1.72      3.25 o
  -6   3  10      175.35      180.99      7.80 o
  -5   3  10       31.58       30.47      2.29 o
  -4   3  10       15.95       16.88      2.04 o
  -3   3  10       34.57       34.51      1.85 o
  -2   3  10       50.02       50.56      1.78 o
  -1   3  10      809.68      763.05     10.44 o
   0   3  10       88.91       86.92      1.98 o
   1   3  10      216.00      209.74      3.23 o
   2   3  10        2.04        1.62      0.65 o
   3   3  10      174.94      171.52      3.16 o
   4   3  10      619.77      596.13     11.16 o
   5   3  10        4.03        5.24      2.39 o
   6   3  10        6.06        5.26      2.56 o
   7   3  10       11.85       14.24      3.16 o
   8   3  10       42.75       42.45      4.01 o
   9   3  10        1.31       -2.02      6.36 o
  10   3  10        7.29       11.99      7.22 o
  -6   4  10        4.48        1.18      2.53 o
  -5   4  10       14.45       17.06      2.56 o
  -4   4  10       41.86       42.33      2.49 o
  -3   4  10       57.80       56.99      2.23 o
  -2   4  10      117.14      116.73      2.46 o
  -1   4  10       57.70       57.47      1.86 o
   0   4  10      237.00      232.29      3.57 o
   1   4  10       88.70       90.76      2.09 o
   2   4  10       26.18       23.29      1.34 o
   3   4  10      109.39      105.49      2.19 o
   4   4  10        2.18       -1.48      1.75 o
   5   4  10      123.48      123.13      5.08 o
   6   4  10        3.00        2.16      3.11 o
   7   4  10       94.17       86.51      5.99 o
   8   4  10        1.15        0.24      3.17 o
   9   4  10       24.96       12.71      6.36 o
  10   4  10        8.74       10.69      7.37 o
  -6   5  10       23.66       32.88      3.21 o
  -5   5  10       35.98       39.05      2.76 o
  -4   5  10        2.79        0.81      2.03 o
  -3   5  10       31.49       32.55      2.33 o
  -2   5  10        1.01        0.42      2.28 o
  -1   5  10      227.10      215.24      3.47 o
   0   5  10       40.03       36.37      1.49 o
   1   5  10        7.30        9.37      1.17 o
   2   5  10       21.43       22.76      1.47 o
   3   5  10       58.68       60.81      1.99 o
   4   5  10      129.32      135.03      4.07 o
   5   5  10        8.13       10.18      3.68 o
   6   5  10       23.57       23.28      3.31 o
   7   5  10       28.81       31.84      3.85 o
   8   5  10       31.50       40.30      6.50 o
   9   5  10        6.60        1.59      6.64 o
  -5   6  10        4.27        5.78      2.93 o
  -4   6  10       18.14       15.94      3.35 o
  -3   6  10        2.41        4.05      2.11 o
  -2   6  10       45.53       44.98      2.54 o
  -1   6  10       21.70       19.27      1.40 o
   0   6  10       19.61       20.63      1.46 o
   1   6  10        7.16        7.79      1.32 o
   2   6  10      100.18      100.31      2.40 o
   3   6  10      104.73      104.15      3.08 o
   4   6  10       12.52       12.90      2.31 o
   5   6  10      332.84      320.58      7.10 o
   6   6  10        1.30        1.04      3.37 o
   7   6  10       57.22       49.00      4.16 o
   8   6  10       38.03       32.79      6.79 o
   9   6  10        4.63       -6.36      6.36 o
  -4   7  10        0.77       -2.10      2.70 o
  -3   7  10        0.46        0.54      2.40 o
  -2   7  10       11.41       12.10      2.35 o
  -1   7  10        0.25       -1.11      1.52 o
   0   7  10       64.77       70.42      2.12 o
   1   7  10        8.57        6.99      1.42 o
   2   7  10      255.82      252.35      4.15 o
   3   7  10        0.73        2.64      1.77 o
   4   7  10       99.37      113.73      3.41 o
   5   7  10       91.87       90.79      3.78 o
   6   7  10       64.36       55.56      4.41 o
   7   7  10      106.15       96.63      8.38 o
   8   7  10        0.65        6.79      7.22 o
   9   7  10       17.81       20.66      7.37 o
  -3   8  10       30.51       32.27      3.47 o
  -2   8  10       24.30       28.05      3.37 o
  -1   8  10       53.24       53.24      3.23 o
   0   8  10        0.26        2.15      1.72 o
   1   8  10       13.17       16.15      1.64 o
   2   8  10       22.89       20.87      1.87 o
   3   8  10       77.90       82.93      3.09 o
   4   8  10       52.46       54.37      2.65 o
   5   8  10       41.14       38.01      4.19 o
   6   8  10       64.34       67.31      8.38 o
   7   8  10       36.34       38.71      7.37 o
   8   8  10       88.84       92.16      9.10 o
  -2   9  10        1.62        1.25      3.15 o
  -1   9  10        3.87        0.11      2.88 o
   0   9  10        3.31        2.99      2.06 o
   1   9  10       15.96       12.58      1.97 o
   2   9  10       31.95       35.60      3.55 o
   3   9  10      108.99      111.48      3.75 o
   4   9  10        1.75        1.62      3.46 o
   5   9  10       81.09       81.61      7.44 o
   6   9  10        1.23        2.17      6.93 o
   7   9  10        9.96       11.99      7.37 o
   1  10  10        0.02        1.10      2.24 o
   2  10  10       18.06       15.74      2.84 o
   3  10  10        3.84       -0.15      2.71 o
   4  10  10       23.45       28.53      3.22 o
   5  10  10        8.69       11.50      2.94 o
  -3  -7  11        6.24       12.09      3.80 o
  -2  -7  11        0.05       -2.40      2.60 o
  -1  -7  11        6.70        2.78      2.59 o
   0  -7  11        1.95        0.03      4.41 o
   1  -7  11        2.97        0.87      3.76 o
   2  -7  11        3.61        6.84      3.10 o
   3  -7  11        7.70        5.34      2.93 o
  -5  -6  11        2.25       -0.53      3.28 o
  -4  -6  11       17.36       24.38      5.63 o
  -3  -6  11        4.24        8.72      5.20 o
  -2  -6  11       34.67       36.59      2.92 o
  -1  -6  11        7.46       10.17      2.47 o
   0  -6  11        4.05        1.97      2.31 o
   1  -6  11        2.73        1.73      3.18 o
   2  -6  11       16.18       15.05      3.06 o
   3  -6  11       15.08       16.47      2.98 o
   4  -6  11        0.02       -0.85      3.23 o
   5  -6  11        3.02        8.25      5.22 o
  -6  -5  11        3.17        5.59      2.40 o
  -5  -5  11       25.63       25.29      2.74 o
  -4  -5  11        0.22        1.09      3.22 o
  -3  -5  11        0.95       -0.87      2.96 o
  -2  -5  11        0.22       -0.30      2.28 o
  -1  -5  11        0.89       -1.26      4.23 o
   0  -5  11       18.71       27.30      2.38 o
   1  -5  11       12.28       10.26      3.18 o
   2  -5  11        9.85        9.49      4.33 o
   3  -5  11        0.39        0.02      2.37 o
   4  -5  11        8.05        7.45      2.30 o
   5  -5  11        0.33        0.12      4.34 o
   6  -5  11        3.29       -0.05      5.05 o
  -6  -4  11       28.64       33.87      3.75 o
  -5  -4  11        6.04        5.90      1.99 o
  -4  -4  11       46.83       44.50      3.59 o
  -3  -4  11       12.67       17.48      1.94 o
  -2  -4  11      166.25      155.64      3.79 o
  -1  -4  11       50.92       53.70      2.66 o
   0  -4  11        0.08        0.13      1.83 o
   1  -4  11       50.72       52.49      4.12 o
   2  -4  11        3.34        3.26      2.67 o
   3  -4  11      113.27      103.60      3.79 o
   4  -4  11        0.16        1.01      2.06 o
   5  -4  11       15.60       16.42      3.22 o
   6  -4  11        2.99        9.05      4.57 o
   7  -4  11       15.44       17.77      5.06 o
  -7  -3  11       35.55       37.39      3.84 o
  -6  -3  11       37.40       46.01      3.60 o
  -5  -3  11       79.32       73.64      2.72 o
  -4  -3  11       61.95       64.30      2.22 o
  -3  -3  11       32.62       27.09      1.76 o
  -2  -3  11      321.76      316.54      5.19 o
  -1  -3  11      170.37      183.16      3.19 o
   0  -3  11      184.47      182.75      3.86 o
   1  -3  11       52.11       54.86      2.06 o
   2  -3  11      126.62      126.20      7.61 o
   3  -3  11       50.44       53.76      8.37 o
   4  -3  11       13.66       14.22      3.18 o
   5  -3  11       15.38       18.27      2.24 o
   6  -3  11        6.12       -5.49      5.49 o
   7  -3  11       36.82       39.43      7.51 o
   8  -3  11        2.66       -6.64      6.64 o
  -7  -2  11        3.75        4.13      3.12 o
  -6  -2  11       17.68       21.04      3.18 o
  -5  -2  11       72.67       71.90      3.33 o
  -4  -2  11        0.12        0.09      1.44 o
  -3  -2  11      111.75      122.47      4.37 o
  -2  -2  11        5.84        6.87      1.40 o
  -1  -2  11      181.65      180.37      3.40 o
   0  -2  11       20.30       23.11      1.27 o
   1  -2  11      242.44      244.77      4.30 o
   2  -2  11        2.09        5.27      1.55 o
   3  -2  11       22.61       24.21      4.48 o
   4  -2  11      276.24      263.69      6.96 o
   5  -2  11       30.40       28.91      2.74 o
   6  -2  11      103.36       94.76      7.37 o
   7  -2  11        0.20        4.33      6.36 o
   8  -2  11        5.81        0.00      6.50 o
  -7  -1  11        0.69        2.10      3.76 o
  -6  -1  11      115.59      125.17      5.02 o
  -5  -1  11        2.50        1.36      2.07 o
  -4  -1  11      235.84      228.48      4.02 o
  -3  -1  11       47.43       44.87      1.76 o
  -2  -1  11      576.57      530.07      7.67 o
  -1  -1  11      357.80      355.45      5.44 o
   0  -1  11        4.49        3.24      1.13 o
   1  -1  11      132.68      134.21      3.64 o
   2  -1  11      197.65      209.03      5.07 o
   3  -1  11      477.56      501.18     12.03 o
   4  -1  11      113.52      113.12      3.50 o
   5  -1  11       19.61       16.09      3.11 o
   6  -1  11       37.64       33.75      2.25 o
   7  -1  11        6.81        8.09      5.63 o
   8  -1  11        8.85       11.70      6.21 o
   9  -1  11        0.03       -2.02      6.50 o
  -7   0  11       69.86       82.70      4.44 o
  -6   0  11        0.22        2.20      2.40 o
  -5   0  11       80.24       72.22      2.86 o
  -4   0  11      214.82      202.98      3.93 o
  -3   0  11       38.53       38.07      1.52 o
  -2   0  11      422.45      406.16      5.59 o
  -1   0  11       12.92       12.38      1.19 o
   0   0  11      413.73      409.19      6.57 o
   1   0  11        0.13       -0.98      0.98 o
   2   0  11      206.47      201.50      4.81 o
   3   0  11       68.57       68.19      2.76 o
   4   0  11       44.94       50.63      3.97 o
   5   0  11       67.13       65.51      2.78 o
   6   0  11       41.07       37.78      2.07 o
   7   0  11       48.46       51.13      6.64 o
   8   0  11        0.66       -4.48      5.63 o
   9   0  11       23.89       37.70      7.66 o
  -7   1  11       13.98       13.89      2.63 o
  -6   1  11       31.22       32.92      3.33 o
  -5   1  11      115.69      130.19      7.09 o
  -4   1  11        5.80        2.41      1.73 o
  -3   1  11       55.45       59.17      1.92 o
  -2   1  11        9.09        6.84      1.24 o
  -1   1  11      332.33      329.29      5.11 o
   0   1  11      137.20      135.44      2.81 o
   1   1  11       96.47       94.39      1.91 o
   2   1  11      209.78      205.98      3.26 o
   3   1  11       21.88       23.21      2.02 o
   4   1  11       96.65      100.26      4.46 o
   5   1  11       59.40       59.26      3.64 o
   6   1  11        2.91        3.89      1.78 o
   7   1  11        0.22        2.63      1.50 o
   8   1  11       43.42       48.39      6.64 o
   9   1  11       16.60       16.76      6.50 o
  -7   2  11       21.89       27.10      4.98 o
  -6   2  11       71.13       77.28      3.99 o
  -5   2  11        5.30        5.58      2.07 o
  -4   2  11       37.56       38.59      2.41 o
  -3   2  11       20.30       18.32      1.71 o
  -2   2  11       62.76       63.57      2.01 o
  -1   2  11      124.53      124.31      2.67 o
   0   2  11       36.84       37.71      1.53 o
   1   2  11       71.75       66.02      1.78 o
   2   2  11       19.04       22.89      1.22 o
   3   2  11       25.90       26.62      2.08 o
   4   2  11       18.12       21.02      2.09 o
   5   2  11        7.73        1.04      2.48 o
   6   2  11       56.60       56.79      3.88 o
   7   2  11       24.81       25.49      2.09 o
   8   2  11       42.78       34.95      4.77 o
   9   2  11        2.10       -3.44      3.63 o
  -6   3  11        1.28        3.53      2.69 o
  -5   3  11       29.91       29.55      2.55 o
  -4   3  11        0.49        0.33      1.94 o
  -3   3  11      277.80      263.71      5.14 o
  -2   3  11       18.98       20.38      1.41 o
  -1   3  11      339.10      328.87      5.07 o
   0   3  11      118.21      113.52      2.33 o
   1   3  11       11.83       14.67      1.16 o
   2   3  11      375.91      384.26      5.89 o
   3   3  11        2.80        2.65      1.68 o
   4   3  11      278.57      287.07      6.31 o
   5   3  11       54.09       58.34      4.33 o
   6   3  11      114.81      109.35      5.33 o
   7   3  11       18.55       12.17      3.15 o
   8   3  11        9.00       13.19      2.43 o
   9   3  11       26.14       31.92      7.37 o
  -6   4  11       44.41       50.07      3.53 o
  -5   4  11       63.23       72.78      3.92 o
  -4   4  11       23.80       21.78      2.46 o
  -3   4  11        6.33        4.30      2.05 o
  -2   4  11      107.54      108.04      2.46 o
  -1   4  11       44.17       45.81      1.68 o
   0   4  11      150.39      147.18      2.73 o
   1   4  11      121.60      130.95      3.08 o
   2   4  11       50.73       45.41      1.55 o
   3   4  11      219.30      224.26      9.25 o
   4   4  11       97.64       96.22      3.43 o
   5   4  11        1.79        1.27      3.02 o
   6   4  11       74.99       69.27      4.91 o
   7   4  11        2.83        3.14      5.20 o
   8   4  11       51.96       45.18      4.10 o
   9   4  11       20.16       16.47      6.50 o
  -5   5  11        6.48       12.20      2.84 o
  -4   5  11       13.43       13.86      2.40 o
  -3   5  11        7.29        4.79      2.32 o
  -2   5  11      171.92      175.57      4.78 o
  -1   5  11       33.62       32.89      1.68 o
   0   5  11      202.83      211.94      3.53 o
   1   5  11        3.56        4.32      1.25 o
   2   5  11      243.21      253.19      3.95 o
   3   5  11      570.83      572.31      9.36 o
   4   5  11        0.26        0.37      1.95 o
   5   5  11      285.41      291.96      8.82 o
   6   5  11       24.92       21.44      3.71 o
   7   5  11       89.76       90.08      5.45 o
   8   5  11       49.00       42.03      6.79 o
   9   5  11       20.91       19.79      6.64 o
  -5   6  11       52.95       61.24      7.87 o
  -4   6  11        4.76        1.44      2.86 o
  -3   6  11       61.00       60.40      3.09 o
  -2   6  11       17.54       13.72      2.34 o
  -1   6  11       28.43       30.40      1.68 o
   0   6  11       66.01       61.43      2.02 o
   1   6  11        0.19        0.25      1.32 o
   2   6  11      129.24      139.38      2.87 o
   3   6  11        5.09        5.76      1.86 o
   4   6  11      203.36      191.95      5.14 o
   5   6  11       22.69       25.14      2.70 o
   6   6  11       41.92       44.65      6.86 o
   7   6  11        1.51       -0.43      5.78 o
   8   6  11       10.18       14.59      6.64 o
   9   6  11       40.68       48.53      7.66 o
  -4   7  11        7.77        9.73      4.26 o
  -3   7  11       41.09       42.35      5.20 o
  -2   7  11        1.87        1.76      2.38 o
  -1   7  11       78.43       80.77      4.57 o
   0   7  11        1.09        1.61      1.60 o
   1   7  11      101.98      108.36      2.69 o
   2   7  11       10.19        7.43      1.66 o
   3   7  11      110.80      118.71      3.55 o
   4   7  11       90.26       89.04      5.13 o
   5   7  11       68.42       72.02      5.40 o
   6   7  11       64.58       62.54      7.51 o
   7   7  11       36.87       32.79      6.93 o
   8   7  11       85.17      115.70      9.82 o
  -3   8  11        0.09        3.32      5.49 o
  -2   8  11       12.40       10.55      3.19 o
  -1   8  11        2.60        0.27      1.58 o
   0   8  11       38.01       47.63      3.24 o
   1   8  11       71.94       68.46      2.57 o
   2   8  11        7.12        9.03      1.87 o
   3   8  11       84.61       84.36      3.32 o
   4   8  11        1.44       -0.21      2.16 o
   5   8  11       38.01       44.47      6.86 o
   6   8  11       15.32        5.20      7.08 o
   7   8  11       18.70       26.14      7.51 o
  -1   9  11       11.66        8.72      2.94 o
   0   9  11       18.48       15.77      2.25 o
   1   9  11        0.14       -1.21      2.13 o
   2   9  11        7.68       11.29      2.71 o
   3   9  11        1.10        3.66      2.61 o
   4   9  11        6.61        2.27      2.56 o
   5   9  11        0.03       -2.24      6.28 o
   6   9  11       11.29       11.56      7.94 o
   2  10  11        0.08       -7.51      7.51 o
   3  10  11        4.42        5.29      2.85 o
  -2  -7  12        2.20        0.99      2.77 o
  -1  -7  12        4.12        4.02      2.62 o
   0  -7  12        0.21        4.33      3.90 o
   1  -7  12        2.11        3.03      4.04 o
   2  -7  12        0.16       -1.30      3.61 o
  -4  -6  12        3.43        6.90      3.67 o
  -3  -6  12        2.23       -3.97      3.97 o
  -2  -6  12        0.04        6.83      3.61 o
  -1  -6  12       34.08       30.23      3.24 o
   0  -6  12       19.52       34.09      4.77 o
   1  -6  12        0.78        1.44      3.47 o
   2  -6  12       12.67       15.60      3.76 o
   3  -6  12        7.62        6.60      3.07 o
   4  -6  12       18.18       15.03      3.03 o
  -5  -5  12        3.30       -1.93      2.53 o
  -4  -5  12       40.17       42.33      3.68 o
  -3  -5  12       17.29       17.66      5.06 o
  -2  -5  12       96.93       92.04      7.01 o
  -1  -5  12      109.32      117.65      4.11 o
   0  -5  12        0.12        0.93      2.16 o
   1  -5  12       12.70       12.42      3.76 o
   2  -5  12        0.55        0.43      3.18 o
   3  -5  12       19.56       21.93      2.79 o
   4  -5  12        2.33       -2.08      2.43 o
   5  -5  12       10.50       14.96      3.12 o
  -5  -4  12       28.78       26.17      3.72 o
  -4  -4  12       52.46       60.98      4.11 o
  -3  -4  12        6.89        3.62      1.95 o
  -2  -4  12        1.38        2.06      2.85 o
  -1  -4  12        1.11        0.38      2.08 o
   0  -4  12       25.94       25.52      2.34 o
   1  -4  12        4.94        5.18      2.56 o
   2  -4  12       30.29       27.20      2.83 o
   3  -4  12        0.21       -0.34      4.07 o
   4  -4  12       22.98       23.18      2.54 o
   5  -4  12       17.96       23.52      2.38 o
   6  -4  12        1.70        1.29      4.69 o
  -6  -3  12       40.61       42.30      3.84 o
  -5  -3  12       46.35       49.75      2.63 o
  -4  -3  12        0.82       -1.85      1.85 o
  -3  -3  12      107.80      108.60      3.04 o
  -2  -3  12       10.61        6.36      1.74 o
  -1  -3  12      304.31      314.36      5.80 o
   0  -3  12       39.61       47.04      3.29 o
   1  -3  12        6.48        8.35      2.53 o
   2  -3  12       41.74       42.17      3.23 o
   3  -3  12        9.13        7.00      2.74 o
   4  -3  12       52.27       50.74      3.12 o
   5  -3  12        4.80        1.86      2.34 o
   6  -3  12        4.38       -2.31      6.36 o
   7  -3  12        3.32        6.36      6.50 o
  -6  -2  12       59.53       71.00      4.69 o
  -5  -2  12        0.50        3.11      3.32 o
  -4  -2  12       81.11       73.07      3.56 o
  -3  -2  12        0.80       -0.38      1.47 o
  -2  -2  12       69.00       70.70      2.94 o
  -1  -2  12      108.39      110.64      2.75 o
   0  -2  12       74.61       75.10      3.48 o
   1  -2  12      328.25      337.38      6.85 o
   2  -2  12       30.30       26.42      2.17 o
   3  -2  12       16.85       13.48      2.59 o
   4  -2  12        0.91        4.80      2.40 o
   5  -2  12       11.08       11.72      2.36 o
   6  -2  12        3.63        6.82      1.78 o
   7  -2  12       24.65       29.47      6.79 o
   8  -2  12        2.63        8.67      7.08 o
  -6  -1  12        0.66        0.25      2.77 o
  -5  -1  12       42.08       43.93      3.68 o
  -4  -1  12       21.54       25.07      2.96 o
  -3  -1  12        1.45        3.05      1.40 o
  -2  -1  12       37.41       41.11      1.77 o
  -1  -1  12       20.31       19.59      1.58 o
   0  -1  12      214.35      232.99      4.02 o
   1  -1  12        0.22       -0.05      1.64 o
   2  -1  12       17.06       22.42      2.97 o
   3  -1  12       12.01       13.32      1.99 o
   4  -1  12        4.37        2.95      2.36 o
   5  -1  12       50.33       45.40      2.97 o
   6  -1  12        0.24       -2.00      2.00 o
   7  -1  12        8.09       10.26      5.92 o
   8  -1  12        3.75       -2.60      6.21 o
  -6   0  12       53.45       59.65      3.57 o
  -5   0  12       71.80       76.11      8.88 o
  -4   0  12       36.67       31.82      2.25 o
  -3   0  12       22.59       25.01      1.53 o
  -2   0  12      175.89      167.85      3.75 o
  -1   0  12      227.20      223.87      3.62 o
   0   0  12       10.42        9.20      1.28 o
   1   0  12       52.42       53.97      2.87 o
   2   0  12       11.95       11.78      2.02 o
   3   0  12      116.61      121.77      3.87 o
   4   0  12      159.85      159.31      5.77 o
   5   0  12       47.80       39.46      2.35 o
   6   0  12        1.38        3.52      2.89 o
   7   0  12        0.00       -2.60      5.34 o
   8   0  12        1.55        2.74      6.50 o
   9   0  12        2.51        8.38      6.93 o
  -6   1  12       11.40       15.27      2.85 o
  -5   1  12       20.13       16.94      3.60 o
  -4   1  12       19.58       19.92      2.88 o
  -3   1  12        2.02        2.97      1.23 o
  -2   1  12      135.50      134.84      2.73 o
  -1   1  12        3.04        2.44      1.19 o
   0   1  12       99.52       99.60      2.30 o
   1   1  12       65.49       67.76      1.84 o
   2   1  12      114.29      123.64      3.81 o
   3   1  12       78.08       81.66      4.17 o
   4   1  12      129.05      129.54      5.31 o
   5   1  12      101.23      102.72      5.00 o
   6   1  12       13.13       12.28      2.07 o
   7   1  12       16.05       16.00      1.93 o
   8   1  12        1.11        1.30      5.78 o
   9   1  12        4.59        8.96      7.37 o
  -6   2  12        3.75        2.30      2.45 o
  -5   2  12      134.18      142.94      7.22 o
  -4   2  12        0.75       -0.39      2.18 o
  -3   2  12       90.90       95.26      2.58 o
  -2   2  12        0.78        0.58      1.29 o
  -1   2  12      120.88      114.12      2.66 o
   0   2  12      201.32      204.42      3.65 o
   1   2  12       42.29       45.87      1.55 o
   2   2  12      124.54      135.04      3.18 o
   3   2  12       30.71       27.50      2.75 o
   4   2  12      511.98      507.53     10.00 o
   5   2  12       85.67       86.12      4.69 o
   6   2  12       11.85       14.90      3.01 o
   7   2  12       24.58       24.57      2.37 o
   8   2  12       21.66       18.65      3.88 o
   9   2  12       65.77       57.92      8.23 o
  -6   3  12       56.30       57.75      3.69 o
  -5   3  12       16.44       17.21      3.04 o
  -4   3  12       14.83       19.08      2.34 o
  -3   3  12       90.57       82.99      3.19 o
  -2   3  12       48.02       51.14      2.31 o
  -1   3  12       34.11       33.22      1.65 o
   0   3  12        8.16        6.72      1.35 o
   1   3  12       44.42       51.73      1.67 o
   2   3  12        5.92        8.19      1.13 o
   3   3  12      360.39      352.62      7.41 o
   4   3  12      126.74      124.20      3.97 o
   5   3  12       19.57       23.83      3.32 o
   6   3  12      164.65      150.86      6.21 o
   7   3  12        0.22       -0.37      3.07 o
   8   3  12       52.22       52.90      2.75 o
   9   3  12       10.06        8.23      7.08 o
  -5   4  12       18.52       19.98      3.09 o
  -4   4  12       45.21       46.19      3.31 o
  -3   4  12       21.23       18.07      2.33 o
  -2   4  12      116.65      120.00      3.08 o
  -1   4  12       50.42       50.11      1.86 o
   0   4  12      519.32      518.30      8.66 o
   1   4  12      107.43      108.39      2.42 o
   2   4  12      113.50      111.21      2.44 o
   3   4  12      283.26      288.37      6.41 o
   4   4  12       51.71       51.30      2.75 o
   5   4  12      293.52      271.31      8.42 o
   6   4  12        3.19        4.40      3.09 o
   7   4  12       44.71       48.13      4.20 o
   8   4  12        2.43       11.56      6.21 o
   9   4  12       20.77       24.56      7.51 o
  -5   5  12       59.84       65.68      4.11 o
  -4   5  12        6.02        1.63      3.32 o
  -3   5  12       59.95       60.22      4.36 o
  -2   5  12       54.44       51.55      2.86 o
  -1   5  12        9.25       11.01      1.51 o
   0   5  12      361.19      354.05      6.28 o
   1   5  12        3.04        3.33      1.37 o
   2   5  12       40.24       43.89      1.85 o
   3   5  12        0.58        1.80      2.07 o
   4   5  12       28.42       29.21      2.57 o
   5   5  12       29.60       31.68      3.71 o
   6   5  12      116.18      118.28      5.74 o
   7   5  12       18.22       14.16      6.21 o
   8   5  12       28.54       26.14      6.64 o
   9   5  12       49.75       62.69      7.94 o
  -4   6  12        1.48        0.95      3.12 o
  -3   6  12        4.24       -0.62      2.77 o
  -2   6  12       11.62        9.24      2.52 o
  -1   6  12       66.89       73.02      2.59 o
   0   6  12       23.33       28.39      1.81 o
   1   6  12       63.63       68.51      2.15 o
   2   6  12       16.15       13.02      1.65 o
   3   6  12       50.68       52.57      2.86 o
   4   6  12       17.93       15.90      3.47 o
   5   6  12       40.00       42.16      3.03 o
   6   6  12      100.31      107.03      8.52 o
   7   6  12        2.09       -3.03      6.21 o
   8   6  12       23.69       24.84      7.66 o
  -3   7  12       16.71       19.11      3.39 o
  -2   7  12       78.13       83.24      9.46 o
  -1   7  12        0.13       -1.68      1.68 o
   0   7  12       58.06       63.91      3.29 o
   1   7  12       16.16       15.63      1.72 o
   2   7  12        1.44        2.62      1.86 o
   3   7  12        0.35       -0.10      2.35 o
   4   7  12        9.43        7.25      2.64 o
   5   7  12       19.95       17.23      3.34 o
   6   7  12       15.78       12.42      6.79 o
   7   7  12        3.64        2.17      6.50 o
   8   7  12       15.41        9.39      7.22 o
  -2   8  12        1.14        0.89      3.15 o
  -1   8  12        6.20        7.30      3.23 o
   0   8  12       23.60       23.17      2.27 o
   1   8  12        0.40       -1.77      2.06 o
   2   8  12        9.96       10.59      2.53 o
   3   8  12       14.28       16.01      2.74 o
   4   8  12       15.07       11.64      4.69 o
   5   8  12        7.93        7.51      3.43 o
   6   8  12        2.25        7.22      6.79 o
   7   8  12        3.77       12.28      7.80 o
   0   9  12        4.25        0.53      2.23 o
   1   9  12       12.65       16.84      2.45 o
   2   9  12       11.91       14.79      2.91 o
   3   9  12       32.25       31.46      2.97 o
   4   9  12        2.48        0.41      3.42 o
   5   9  12        9.26        2.02      3.67 o
  -2  -6  13        4.55        1.94      3.62 o
  -1  -6  13        0.83        1.34      2.74 o
   0  -6  13        1.25        2.46      4.19 o
   1  -6  13        0.33       -0.87      4.04 o
   2  -6  13        0.19        4.62      3.76 o
   3  -6  13        0.09        1.88      3.76 o
  -4  -5  13       14.19       21.49      3.83 o
  -3  -5  13        0.46       -1.51      3.32 o
  -2  -5  13       11.83       21.22      4.91 o
  -1  -5  13       21.47       23.55      2.76 o
   0  -5  13       43.17       41.08      3.61 o
   1  -5  13        0.18       -0.58      3.61 o
   2  -5  13       23.89       26.58      3.90 o
   3  -5  13        2.32        1.16      3.61 o
   4  -5  13       12.52       11.11      2.84 o
   5  -5  13        4.33        7.65      5.04 o
  -5  -4  13        1.90        2.72      2.97 o
  -4  -4  13        5.33        3.88      2.41 o
  -3  -4  13        5.93       11.55      3.39 o
  -2  -4  13        5.56        4.17      3.04 o
  -1  -4  13       77.12       74.78      3.25 o
   0  -4  13        9.03       11.72      2.98 o
   1  -4  13       13.75       13.07      3.03 o
   2  -4  13        9.67       14.01      3.76 o
   3  -4  13        0.31       -0.55      2.80 o
   4  -4  13        0.15        0.29      2.40 o
   5  -4  13        0.07       -0.47      2.36 o
   6  -4  13        0.61        2.95      7.58 o
  -5  -3  13        6.40        4.22      2.26 o
  -4  -3  13       39.46       44.80      2.71 o
  -3  -3  13        3.78        2.28      2.06 o
  -2  -3  13       20.05       19.50      3.27 o
  -1  -3  13        8.03        5.17      2.33 o
   0  -3  13       12.64       13.22      2.84 o
   1  -3  13        7.68        8.54      6.07 o
   2  -3  13       19.46       17.33      3.47 o
   3  -3  13        2.87        4.44      2.31 o
   4  -3  13       15.96       14.44      2.41 o
   5  -3  13       17.98       16.56      3.83 o
   6  -3  13        0.57        0.00      6.64 o
   7  -3  13        1.51        0.72      7.37 o
  -6  -2  13        2.02        5.20      5.06 o
  -5  -2  13       47.56       53.78      3.96 o
  -4  -2  13        1.49        0.72      1.95 o
  -3  -2  13       48.82       44.45      2.39 o
  -2  -2  13        8.72       12.70      1.70 o
  -1  -2  13       89.01       83.81      2.80 o
   0  -2  13       30.03       35.72      2.09 o
   1  -2  13        0.95        1.60      2.05 o
   2  -2  13       19.93       21.45      2.63 o
   3  -2  13        2.48       -1.42      2.40 o
   4  -2  13       58.37       57.37      3.39 o
   5  -2  13        0.18       -2.43      2.43 o
   6  -2  13        1.95        0.13      2.96 o
   7  -2  13        2.37        3.61      6.50 o
  -6  -1  13       34.01       37.53      3.61 o
  -5  -1  13        2.14       -2.75      2.75 o
  -4  -1  13       53.90       47.77      2.31 o
  -3  -1  13        8.58       13.05      1.84 o
  -2  -1  13       49.52       42.62      1.94 o
  -1  -1  13       21.21       25.38      2.61 o
   0  -1  13       23.18       19.12      2.40 o
   1  -1  13      315.29      313.19      8.33 o
   2  -1  13       38.22       34.00      2.90 o
   3  -1  13      326.91      317.60     11.07 o
   4  -1  13       27.69       28.21      2.82 o
   5  -1  13       14.37       15.15      2.64 o
   6  -1  13       65.49       62.01      6.57 o
   7  -1  13        2.45       -3.18      6.50 o
   8  -1  13       29.76       19.79      6.79 o
  -6   0  13        0.47        0.80      2.95 o
  -5   0  13       31.81       31.85      3.29 o
  -4   0  13       66.66       69.93      3.19 o
  -3   0  13        3.85        1.25      1.67 o
  -2   0  13       53.78       57.53      2.07 o
  -1   0  13        0.04        1.65      1.36 o
   0   0  13      129.02      128.46      3.01 o
   1   0  13       26.96       27.39      2.94 o
   2   0  13        2.06        3.90      3.47 o
   3   0  13       19.79       22.56      2.46 o
   4   0  13        9.37        5.41      4.12 o
   5   0  13       84.53       87.50      7.87 o
   6   0  13        3.63        1.24      2.48 o
   7   0  13        5.61        3.29      5.06 o
   8   0  13        2.03       -0.87      6.79 o
  -6   1  13       40.20       50.30      3.26 o
  -5   1  13      111.91      121.53      5.19 o
  -4   1  13        4.21        2.71      2.22 o
  -3   1  13      109.55      108.73      2.84 o
  -2   1  13        8.12        9.71      1.43 o
  -1   1  13      135.94      131.32      2.76 o
   0   1  13        5.43        4.14      1.26 o
   1   1  13      116.33      116.26      3.70 o
   2   1  13      102.94      105.23      3.72 o
   3   1  13       10.74        6.22      2.14 o
   4   1  13      366.08      372.98     10.31 o
   5   1  13        9.80        8.33      3.90 o
   6   1  13       69.35       70.60      6.41 o
   7   1  13       19.44       17.89      2.51 o
   8   1  13        9.00        9.68      6.36 o
  -5   2  13        0.13       -0.44      2.41 o
  -4   2  13       16.70       18.64      2.99 o
  -3   2  13       27.83       29.23      1.76 o
  -2   2  13       41.16       42.37      1.88 o
  -1   2  13      101.33      101.74      3.11 o
   0   2  13      111.60      111.64      2.79 o
   1   2  13      251.38      260.36      4.43 o
   2   2  13       29.67       29.62      2.44 o
   3   2  13       80.17       81.30      3.34 o
   4   2  13       64.51       65.87      3.88 o
   5   2  13       59.32       59.67      4.03 o
   6   2  13       49.93       48.42      4.19 o
   7   2  13        3.67       -0.21      2.25 o
   8   2  13       14.97       17.62      5.78 o
   9   2  13        0.47       -6.93      6.93 o
  -5   3  13       27.00       33.49      3.34 o
  -4   3  13       50.82       60.43      3.57 o
  -3   3  13       20.95       21.52      2.62 o
  -2   3  13       49.76       56.02      2.29 o
  -1   3  13       45.47       41.75      2.28 o
   0   3  13      111.07      113.64      3.61 o
   1   3  13      178.39      165.93      3.48 o
   2   3  13       37.99       44.10      2.61 o
   3   3  13       14.02       17.86      2.47 o
   4   3  13        3.06        2.38      2.01 o
   5   3  13       17.82       26.68      7.08 o
   6   3  13        0.57        5.46      3.36 o
   7   3  13       37.57       39.64      4.27 o
   8   3  13        1.76        2.89      2.39 o
   9   3  13       30.00       25.13      7.22 o
  -5   4  13        6.02        1.66      3.10 o
  -4   4  13        3.26        4.87      3.68 o
  -3   4  13       65.50       60.65      4.41 o
  -2   4  13       28.08       25.42      1.86 o
  -1   4  13      167.86      162.26      3.37 o
   0   4  13        6.32        5.92      1.47 o
   1   4  13       11.36       16.34      1.58 o
   2   4  13       16.00       13.99      1.75 o
   3   4  13        3.46        5.36      2.18 o
   4   4  13       59.35       56.62      2.97 o
   5   4  13        9.37       10.15      3.40 o
   6   4  13       66.49       70.59      4.79 o
   7   4  13       32.99       34.67      6.36 o
   8   4  13       35.25       46.66      7.22 o
  -4   5  13       32.39       33.77      3.53 o
  -3   5  13        0.63       -1.06      5.20 o
  -2   5  13       21.31       22.76      2.60 o
  -1   5  13        3.63        5.84      1.78 o
   0   5  13        1.43       -0.24      1.54 o
   1   5  13       52.80       49.24      2.06 o
   2   5  13       10.09       14.41      1.71 o
   3   5  13       70.34       71.14      3.23 o
   4   5  13        6.39        5.91      2.42 o
   5   5  13       25.50       31.54      3.80 o
   6   5  13        3.58        7.32      3.63 o
   7   5  13        8.73        6.50      6.07 o
   8   5  13       11.35       19.07      7.22 o
  -3   6  13       18.94       25.34      5.13 o
  -2   6  13       52.78       50.84      3.68 o
  -1   6  13        1.03        2.17      1.90 o
   0   6  13      121.43      126.88      3.94 o
   1   6  13        3.66        2.86      1.66 o
   2   6  13      110.72      121.75      4.97 o
   3   6  13        0.35       -1.51      2.35 o
   4   6  13       20.87       25.03      2.72 o
   5   6  13        2.05        1.79      3.02 o
   6   6  13       11.89        8.81      6.07 o
   7   6  13       29.61       21.81      6.79 o
   8   6  13       21.61       25.71      7.22 o
  -2   7  13        1.61        1.96      4.33 o
  -1   7  13        3.41        1.19      3.53 o
   0   7  13       13.48       12.77      2.25 o
   1   7  13       16.37       21.13      2.22 o
   2   7  13        1.12       -0.17      2.33 o
   3   7  13        8.23       10.08      3.19 o
   4   7  13       29.77       29.34      3.68 o
   5   7  13       18.84       20.26      3.52 o
   6   7  13        4.63       -1.16      6.21 o
   7   7  13        8.13        8.38      6.93 o
  -1   8  13        0.89       -2.03      3.39 o
   0   8  13       46.39       54.75      2.86 o
   1   8  13       20.38       24.43      3.97 o
   2   8  13       29.21       31.95      2.93 o
   3   8  13       41.46       41.74      4.05 o
   4   8  13        1.00        1.00      4.62 o
   5   8  13       16.03       17.87      3.74 o
   6   8  13        0.40       -2.60      7.22 o
   2   9  13       29.05       32.32      3.12 o
   3   9  13       15.46       12.27      5.06 o
   4   9  13        9.35       12.35      5.71 o
  -2  -5  14       12.21       12.76      3.61 o
  -1  -5  14        0.20       -0.47      3.33 o
   0  -5  14        1.14        0.72      3.16 o
   1  -5  14        0.19       -0.58      3.76 o
   2  -5  14        0.02       -3.61      3.90 o
   3  -5  14        0.14        1.88      3.90 o
  -4  -4  14       23.02       22.58      3.64 o
  -3  -4  14        0.05       -2.34      3.26 o
  -2  -4  14       29.71       29.77      3.62 o
  -1  -4  14        0.00        4.91      4.77 o
   0  -4  14       99.69       90.14      4.42 o
   1  -4  14        3.39        5.36      4.26 o
   2  -4  14        9.99        3.90      3.47 o
   3  -4  14        5.31        6.07      3.61 o
   4  -4  14       29.27       23.83      3.90 o
   5  -4  14       33.73       36.54      3.08 o
  -4  -3  14        3.30        7.96      2.60 o
  -3  -3  14        7.61        7.94      2.24 o
  -2  -3  14        5.32        0.93      3.01 o
  -1  -3  14       21.11       19.54      3.32 o
   0  -3  14        0.65       -1.38      4.19 o
   1  -3  14       11.33        7.97      3.03 o
   2  -3  14       13.89       19.79      4.04 o
   3  -3  14        6.30        1.44      3.32 o
   4  -3  14       21.43       21.23      2.70 o
   5  -3  14        7.51        7.91      2.65 o
   6  -3  14        1.82       -0.77      2.53 o
  -5  -2  14        1.60       -2.59      3.02 o
  -4  -2  14       43.15       51.12      2.83 o
  -3  -2  14       12.20       14.20      2.15 o
  -2  -2  14       21.37       19.14      2.12 o
  -1  -2  14        9.17       11.56      2.40 o
   0  -2  14       48.40       41.32      2.82 o
   1  -2  14       60.90       69.01      4.33 o
   2  -2  14        7.10        8.73      2.60 o
   3  -2  14       22.31       22.10      3.61 o
   4  -2  14        1.90        1.65      2.82 o
   5  -2  14       16.38       15.38      2.93 o
   6  -2  14       26.69       30.46      5.71 o
   7  -2  14        2.55        4.91      7.37 o
  -5  -1  14       26.08       27.15      3.50 o
  -4  -1  14       56.31       57.99      3.25 o
  -3  -1  14        6.34        2.81      1.97 o
  -2  -1  14       65.33       65.23      3.06 o
  -1  -1  14       20.58       18.15      1.90 o
   0  -1  14      102.56      104.50      4.74 o
   1  -1  14       20.34       24.35      3.10 o
   2  -1  14        1.57        1.82      2.75 o
   3  -1  14       19.30       18.49      3.47 o
   4  -1  14       20.27       16.35      2.97 o
   5  -1  14       32.27       33.06      3.12 o
   6  -1  14        1.16        1.44      2.51 o
   7  -1  14        0.39       -3.47      6.07 o
  -5   0  14       27.88       31.57      3.76 o
  -4   0  14        2.13        5.42      3.01 o
  -3   0  14        3.74        3.12      1.74 o
  -2   0  14        0.43       -1.54      1.54 o
  -1   0  14       10.78       13.34      1.64 o
   0   0  14       36.83       39.01      2.02 o
   1   0  14       59.95       60.77      3.64 o
   2   0  14       65.96       71.85      5.20 o
   3   0  14      130.66      129.27      4.44 o
   4   0  14        7.62        8.88      3.37 o
   5   0  14        0.01        0.56      2.96 o
   6   0  14       53.96       47.95      3.34 o
   7   0  14       48.54       48.80      2.90 o
   8   0  14        9.35        3.18      6.79 o
  -5   1  14        0.10        5.21      2.77 o
  -4   1  14       34.30       33.01      2.80 o
  -3   1  14        1.60        3.14      1.72 o
  -2   1  14       70.19       78.43      2.54 o
  -1   1  14       91.38      101.14      2.69 o
   0   1  14       17.39       18.11      1.67 o
   1   1  14      136.05      138.02      5.28 o
   2   1  14       21.33       15.41      2.88 o
   3   1  14        6.23        9.33      2.37 o
   4   1  14       35.77       42.24      3.83 o
   5   1  14        9.79       13.67      3.56 o
   6   1  14       30.72       34.32      3.17 o
   7   1  14        0.26       -0.17      2.63 o
   8   1  14        0.66        2.46      7.08 o
  -5   2  14       63.86       64.42      3.47 o
  -4   2  14        5.31        3.47      4.09 o
  -3   2  14       25.19       29.32      1.84 o
  -2   2  14       49.06       46.40      2.24 o
  -1   2  14        1.89        4.37      1.56 o
   0   2  14        9.62       10.88      1.61 o
   1   2  14        3.80        5.36      1.99 o
   2   2  14        1.24        4.29      2.71 o
   3   2  14       16.73       20.57      3.35 o
   4   2  14      151.45      152.60      6.28 o
   5   2  14        3.06        7.66      3.68 o
   6   2  14       56.19       51.86      5.78 o
   7   2  14        3.28        1.16      2.45 o
   8   2  14        1.83        0.69      6.28 o
  -4   3  14        8.57       10.62      3.09 o
  -3   3  14       30.15       34.59      4.62 o
  -2   3  14        0.30        0.16      1.75 o
  -1   3  14       98.54      107.49      2.91 o
   0   3  14        7.82        9.73      1.60 o
   1   3  14      144.09      150.37      3.58 o
   2   3  14       20.76       19.81      2.95 o
   3   3  14       67.97       78.62      4.13 o
   4   3  14       70.95       70.37      3.36 o
   5   3  14       11.05       16.54      3.77 o
   6   3  14       33.40       35.37      4.13 o
   7   3  14        0.86        5.20      6.36 o
   8   3  14        7.84        9.49      2.75 o
  -4   4  14       33.07       36.92      3.63 o
  -3   4  14        0.31        6.12      2.98 o
  -2   4  14       23.47       30.11      2.13 o
  -1   4  14        0.15       -0.27      1.78 o
   0   4  14        1.35        0.79      1.58 o
   1   4  14       36.84       39.14      2.21 o
   2   4  14        1.17        1.50      2.77 o
   3   4  14       24.47       27.65      2.75 o
   4   4  14       21.36       23.49      2.63 o
   5   4  14       23.78       23.45      3.83 o
   6   4  14        7.09        8.17      3.64 o
   7   4  14        8.06       14.01      6.21 o
   8   4  14        0.22        4.33      7.08 o
  -3   5  14       19.75       19.18      5.06 o
  -2   5  14       16.44       14.96      3.12 o
  -1   5  14      107.56      101.57      3.55 o
   0   5  14       99.63      103.61      3.29 o
   1   5  14       56.69       58.78      2.48 o
   2   5  14       73.58       79.38      5.34 o
   3   5  14        9.07        6.34      2.39 o
   4   5  14       81.46       88.53      3.78 o
   5   5  14       13.28        8.52      5.78 o
   6   5  14       43.26       45.07      6.64 o
   7   5  14       20.74       17.91      6.36 o
   8   5  14       12.27       10.83      6.79 o
  -2   6  14       18.28       20.22      3.30 o
  -1   6  14       16.61       23.39      2.29 o
   0   6  14        1.79        9.02      2.30 o
   1   6  14       14.24       15.75      2.30 o
   2   6  14        2.23        3.44      3.47 o
   3   6  14       38.41       39.66      3.58 o
   4   6  14        1.54       -0.03      3.12 o
   5   6  14       32.83       33.48      3.85 o
   6   6  14       13.18       21.38      6.50 o
   7   6  14       10.68        7.80      6.79 o
  -1   7  14        1.87        0.54      2.00 o
   0   7  14       60.98       66.16      3.03 o
   1   7  14       49.78       49.06      2.83 o
   2   7  14       62.68       69.48      3.50 o
   3   7  14       62.28       67.31      4.35 o
   4   7  14        0.69       -2.44      3.15 o
   5   7  14       35.36       36.88      4.02 o
   6   7  14       18.05       16.61      6.93 o
   0   8  14       12.82       16.47      3.76 o
   1   8  14        0.47        3.66      3.35 o
   2   8  14        0.38        4.07      2.79 o
   3   8  14        0.89       -2.48      3.30 o
   4   8  14        4.87       11.31      3.62 o
   5   8  14        8.12        7.94      4.04 o
  -2  -4  15        1.43       -0.71      3.41 o
  -1  -4  15        1.55        4.62      5.06 o
   0  -4  15        8.43        6.34      4.84 o
   1  -4  15       11.40       17.34      3.47 o
   2  -4  15        7.58        6.64      4.19 o
   3  -4  15        3.30        7.08      3.90 o
  -3  -3  15        0.42       -3.19      3.19 o
  -2  -3  15        8.34        5.31      3.32 o
  -1  -3  15       43.64       41.02      5.34 o
   0  -3  15       18.98       16.10      3.37 o
   1  -3  15       54.96       54.62      3.85 o
   2  -3  15        0.13        2.89      3.76 o
   3  -3  15        1.07        3.76      3.61 o
   4  -3  15        0.61        1.44      3.47 o
   5  -3  15        7.84        5.64      3.07 o
  -4  -2  15       11.92       18.48      2.63 o
  -3  -2  15        0.29       -0.86      2.42 o
  -2  -2  15        6.58        7.83      2.68 o
  -1  -2  15        0.62       -1.20      3.68 o
   0  -2  15        0.44        2.28      2.96 o
   1  -2  15        0.51       -0.61      3.54 o
   2  -2  15        7.16        7.27      2.88 o
   3  -2  15        0.03       -3.76      3.76 o
   4  -2  15       14.53       11.12      3.76 o
   5  -2  15        4.01       10.25      3.12 o
   6  -2  15        1.15        0.87      4.69 o
  -4  -1  15       26.50       33.03      2.60 o
  -3  -1  15       15.52       19.58      2.52 o
  -2  -1  15        3.77        2.97      2.31 o
  -1  -1  15       12.51       14.94      2.56 o
   0  -1  15        0.32       -0.37      2.90 o
   1  -1  15       10.20        7.04      3.01 o
   2  -1  15        7.79       10.83      4.19 o
   3  -1  15        0.44       -3.61      3.61 o
   4  -1  15        3.22        0.87      3.61 o
   5  -1  15        2.35        0.11      2.78 o
   6  -1  15        2.74        3.66      2.84 o
  -4   0  15       47.30       52.90      6.14 o
  -3   0  15        3.97        2.34      2.18 o
  -2   0  15       77.45       72.24      3.06 o
  -1   0  15        9.63       16.28      2.00 o
   0   0  15       32.35       30.42      3.31 o
   1   0  15       14.36       19.95      3.25 o
   2   0  15        1.41        3.95      3.03 o
   3   0  15       42.89       51.35      3.73 o
   4   0  15       12.48        6.21      5.20 o
   5   0  15       29.65       21.51      3.19 o
   6   0  15        2.72        3.57      2.94 o
   7   0  15        9.58       11.45      2.68 o
  -4   1  15        0.39       -1.95      2.61 o
  -3   1  15       18.66       20.49      2.77 o
  -2   1  15        2.99        5.29      1.91 o
  -1   1  15        1.77        0.71      1.55 o
   0   1  15        3.33        7.29      2.13 o
   1   1  15        8.14       11.88      2.96 o
   2   1  15       64.59       79.39      4.23 o
   3   1  15       20.81       18.42      3.23 o
   4   1  15       30.88       37.78      3.93 o
   5   1  15        8.29        9.72      3.72 o
   6   1  15       21.12       23.61      3.97 o
   7   1  15       13.18       10.37      2.94 o
  -4   2  15        5.41        6.31      2.78 o
  -3   2  15       46.89       58.41      2.48 o
  -2   2  15       15.65       17.45      2.02 o
  -1   2  15       47.03       51.07      3.06 o
   0   2  15        5.32        8.62      2.62 o
   1   2  15      140.47      153.07      5.87 o
   2   2  15       37.32       39.38      3.68 o
   3   2  15       15.25       20.03      3.23 o
   4   2  15       41.61       40.66      3.88 o
   5   2  15        1.76        1.39      3.66 o
   6   2  15       43.85       45.38      4.49 o
   7   2  15        4.90        9.91      4.62 o
  -4   3  15        4.66        6.07      5.78 o
  -3   3  15       11.52       17.14      6.57 o
  -2   3  15       32.93       36.82      2.52 o
  -1   3  15        0.31        0.34      2.08 o
   0   3  15      116.14      117.66      3.56 o
   1   3  15        1.77       -1.49      2.94 o
   2   3  15       23.64       23.71      3.47 o
   3   3  15       15.22       20.01      3.33 o
   4   3  15        9.64       10.31      2.74 o
   5   3  15       26.14       40.00      4.29 o
   6   3  15       47.60       41.46      6.93 o
   7   3  15       39.42       35.68      7.37 o
  -3   4  15       29.89       31.05      3.50 o
  -2   4  15        4.05        6.06      2.00 o
  -1   4  15       44.95       49.13      2.67 o
   0   4  15       69.73       77.71      3.54 o
   1   4  15       15.47       17.66      2.53 o
   2   4  15      137.14      140.24     11.05 o
   3   4  15        1.27        2.25      2.94 o
   4   4  15       41.37       44.75      3.19 o
   5   4  15        8.03        3.90      5.78 o
   6   4  15       27.16       35.24      6.79 o
   7   4  15       10.58       18.06      7.08 o
  -2   5  15        5.47        4.03      3.09 o
  -1   5  15       25.80       31.29      3.84 o
   0   5  15        0.46        2.22      2.10 o
   1   5  15       24.22       24.74      2.91 o
   2   5  15        0.69        2.17      3.76 o
   3   5  15       43.88       44.63      4.62 o
   4   5  15        5.39        4.95      3.29 o
   5   5  15        3.81        0.29      6.07 o
   6   5  15        9.46        8.09      6.50 o
   7   5  15        1.98        2.31      6.79 o
  -1   6  15       14.77       22.56      2.48 o
   0   6  15       53.58       50.78      2.85 o
   1   6  15        2.71        4.85      2.29 o
   2   6  15       28.64       31.06      4.62 o
   3   6  15       18.90       15.52      3.34 o
   4   6  15        0.60        0.12      3.34 o
   5   6  15       30.39       25.06      5.56 o
   6   6  15        0.61        0.14      6.36 o
   0   7  15        8.69        6.17      2.45 o
   1   7  15        0.84        4.10      3.05 o
   2   7  15        8.39        5.78      3.90 o
   3   7  15       13.69       12.89      5.34 o
   4   7  15        8.00        9.35      4.12 o
   5   7  15        3.08        1.70      3.66 o
  -1  -3  16        1.52        5.06      5.20 o
   0  -3  16        0.15        0.31      3.25 o
   1  -3  16        4.49        6.67      3.41 o
   2  -3  16        5.16        6.21      4.19 o
   3  -3  16        0.46       -3.32      4.04 o
  -2  -2  16        5.98        7.80      3.31 o
  -1  -2  16       23.62       27.59      5.34 o
   0  -2  16        0.36        5.63      4.91 o
   1  -2  16       45.74       45.50      3.76 o
   2  -2  16        0.48        0.20      3.08 o
   3  -2  16        1.09        3.61      3.90 o
   4  -2  16        0.31        0.72      3.76 o
   5  -2  16        9.15       11.27      3.76 o
  -3  -1  16        3.28        7.37      2.52 o
  -2  -1  16       11.75       16.04      2.57 o
  -1  -1  16        1.89        3.47      4.04 o
   0  -1  16        3.75        5.66      3.19 o
   1  -1  16        2.06        1.30      4.33 o
   2  -1  16        4.05        2.92      3.00 o
   3  -1  16       12.45        8.23      4.04 o
   4  -1  16        9.12        9.10      3.61 o
   5  -1  16       15.89       14.44      4.04 o
  -3   0  16       10.63       13.58      2.43 o
  -2   0  16        0.10       -0.10      2.29 o
  -1   0  16       43.46       43.91      4.62 o
   0   0  16       13.16       17.29      3.50 o
   1   0  16       20.31       21.47      4.33 o
   2   0  16       12.22       15.93      3.61 o
   4   0  16        2.15        7.80      3.76 o
   5   0  16        0.87        0.43      3.61 o
   6   0  16        8.54        7.10      4.77 o
  -3   1  16        2.94        2.31      2.19 o
  -2   1  16       24.87       26.28      3.44 o
  -1   1  16       45.43       50.51      2.85 o
   0   1  16       18.81       17.39      3.33 o
   1   1  16       43.44       48.80      3.85 o
   2   1  16        2.74       -0.87      4.26 o
   3   1  16       46.96       49.47      5.78 o
   4   1  16        8.49       10.69      4.91 o
   5   1  16       49.36       42.18      7.08 o
   6   1  16        4.75        3.71      3.07 o
  -3   2  16       11.11       11.88      4.23 o
  -2   2  16       12.76       16.59      2.14 o
  -1   2  16        0.10        0.21      1.98 o
   0   2  16       45.94       52.87      4.77 o
   1   2  16       53.28       51.14      3.99 o
   2   2  16       37.46       36.66      4.19 o
   3   2  16        1.26        9.08      3.26 o
   4   2  16       19.89       26.43      5.20 o
   5   2  16        0.23       -3.63      3.63 o
   6   2  16        5.13        0.87      6.36 o
   7   2  16        5.64        9.82      6.93 o
  -2   3  16        0.75        2.05      2.24 o
  -1   3  16       37.17       44.31      3.74 o
   0   3  16        2.05        3.72      2.65 o
   1   3  16        5.52        4.48      3.90 o
   2   3  16        3.85        8.23      4.19 o
   3   3  16       10.16       16.90      4.19 o
   4   3  16       45.69       51.28      5.20 o
   5   3  16        9.43        6.93      5.92 o
   6   3  16       11.12        4.04      6.50 o
   7   3  16        5.49        5.92      7.08 o
  -2   4  16       11.00       13.07      2.61 o
  -1   4  16        3.55        2.95      2.34 o
   0   4  16       27.15       28.14      2.54 o
   1   4  16       46.52       50.99      4.77 o
   2   4  16       18.57       16.18      4.48 o
   3   4  16       28.86       26.00      4.91 o
   4   4  16        2.47        0.72      4.19 o
   5   4  16        9.84       14.59      6.21 o
   6   4  16        1.46        0.58      6.64 o
  -1   5  16       12.44        9.20      2.85 o
   0   5  16       15.83       22.79      2.55 o
   1   5  16        0.89        1.30      4.19 o
   2   5  16        8.29       16.47      4.19 o
   3   5  16        1.24        4.04      4.48 o
   4   5  16       23.67       25.28      4.77 o
   5   5  16        1.80       10.98      6.21 o
   6   5  16        1.92        1.16      6.79 o
   0   6  16        7.38        8.31      2.60 o
   1   6  16        4.98        4.48      4.04 o
   2   6  16        3.58        6.21      4.33 o
   3   6  16       10.80        7.22      4.19 o
   4   6  16       14.36       15.81      3.79 o
   5   6  16        0.57        1.13      3.63 o
   0  -2  17        6.91       12.42      5.20 o
   1  -2  17        3.68        3.34      3.45 o
   2  -2  17        7.83        1.44      4.33 o
   3  -2  17        7.28        1.30      4.33 o
  -1  -1  17       14.47       18.49      5.06 o
   0  -1  17        7.57       12.28      4.91 o
   1  -1  17       30.15       46.37      5.78 o
   2  -1  17       10.44       10.92      3.54 o
   3  -1  17        6.41        7.08      4.04 o
   4  -1  17        1.52        7.94      4.33 o
  -2   0  17       15.33       20.32      3.50 o
  -1   0  17        5.84       10.83      4.48 o
   0   0  17        0.69        1.01      4.19 o
   1   0  17        8.67        6.36      4.91 o
   2   0  17        0.84        1.01      4.62 o
   4   0  17        1.83        0.72      4.19 o
   5   0  17        6.42       10.40      4.04 o
  -2   1  17       12.38       16.70      3.23 o
  -1   1  17        3.03        7.80      4.19 o
   0   1  17       18.49       25.42      4.62 o
   1   1  17        0.82        4.04      4.62 o
   2   1  17       14.60       23.54      5.20 o
   3   1  17        2.60        1.88      4.48 o
  -1   2  17        8.14        6.39      2.91 o
   0   2  17       13.28        4.19      4.33 o
   1   2  17       38.53       53.59      5.20 o
   2   2  17        0.14        4.04      4.48 o
   3   2  17       23.39       25.28      5.20 o
  -1   3  17        0.71       -0.75      2.85 o
   0   3  17        9.19       14.16      4.19 o
   1   3  17       62.17       62.69      5.78 o
   2   3  17        1.15        0.00      4.33 o
   3   3  17       43.26       53.30      5.78 o
   4   3  17        0.23       -2.74      4.48 o
   0   4  17        6.31       16.03      4.04 o
   1   4  17       11.59        6.50      4.48 o
   2   4  17        0.88       -1.01      4.62 o
   3   4  17       12.06       16.90      4.62 o
   4   4  17        7.32       15.31      4.91 o
   1   5  17       19.76       16.18      4.48 o
   2   5  17        0.72        7.66      4.62 o
   3   5  17        8.44       10.54      4.62 o
   4   5  17        4.79        8.52      4.77 o
   2   0  18       10.91       22.68      5.34 o
   1   1  18       16.43       20.94      4.91 o
   2   1  18        6.76       15.74      4.91 o
   3   1  18        4.37        5.20      4.91 o
   1   2  18        4.37        8.96      4.48 o
   2   2  18        0.42       -4.62      5.06 o
   3   2  18        3.36        8.96      5.34 o
   1   3  18        6.33        6.21      4.33 o
   2   3  18        0.86       -1.88      5.06 o
   3   3  18       27.51       33.66      5.49 o
 
